# Supplementary material for: On the genome constitution and evolution of intermediate wheatgrass (Thinopyrum intermedium: Poaceae, Triticeae)
Source: BMC Evol Biol. 2011 May 18;11:127. doi: 10.1186/1471-2148-11-127 (PMC3123223; doi:10.1186/1471-2148-11-127)
Supplement: Additional file 1 — Alignment of chloroplast trnL-F sequences. A FASTA file comprising chloroplast trnL-F sequences is given. [file 1471-2148-11-127-S1.FAS]

>AF519169
CGAAATCGGTAGACGCT-CGGACTTGATTGTATTGAGCCTTGGTATGGAA
ACCTGCTAAGTGGTAACTTCCAAATTCAGAGAAACCCTGGAATTAAAAAA
GGGCAATCCTGAGCCAAATCCGTGTTTTGAGAAAACAAGGGGTTCTCGAA
CTAGAATACAAAGGAAAAGGATAGGTGCAGAGACTCAATGGAAGCTGTTC
TAACGAATCGAGTTAATTACGTTGTGTTGTTAGTGGAATTCCTT-CTAAT
TCTAAATTAGAGAAAGAGGGGTTT-----TATACTTTATAC-------AT
TTAA-TAAACACGTATAGATACTGACATAGCAAACGATTAATTACAGAAC
TCATATTCT----------------AATATAGGT-TCTTTATCTTTTTTA
AAAATG-------AAATTAGA------AATGATTATGAAATAAAAAACTC
ATA----------TCATAATTTTTTTTT----GAATTATTGTGAATCCAC
TCCAATCAAATATTGAATAATCAAATTCTTCAATTCAAATTCAAATTCAA
AGTTTTCGAGATCTTTAAAAAAGT-----GGATTAATCGGACGAGGACAA
AGAGAGAGTCCCATTCTACATGTCAATACTGACAACAATGAAATTTCTAG
TAAAAGGAAAATCCGTCGACTTTATAAGTTGTGAGGGTTCAAGTCCCTCT
ATCCCCAAATCCTCTTTTATCCCCTAACTATA-CTATA------------
-------------------GTATTTATCCTCTTTTTTTTTT---------
ATCAA-----------------------------TGGGTTTAAGATTCAT
TAGCTTTCTCATTCTACTCTTTCACAAAGGAA-----TGCGAAGAGAACT
CAATGGATCTTATCCTATTCATTGAATAGATTACTTTTTTATTAGAGTAT
CGGCAAGAAATCTTGGTTATTCACTCTATTTTTAAGTATTATTT-----A
AGTAAACCATGCACAATGCATAGGACTACCCCCCC-----ATTTTCAAAT
TTTGAATTT--GAAATACTTTAATTGATTTTTTAGTCCCTTTAATTGACA
TAGATACAAATACTCTACTAGGATGATGCACAAGAAAAGGTCAGGATAGC
TCAGTTGGTAGAGCAGAGGACTGAAAATC
>AF519170
CGAAATCGGTAG-CGCTACGGACTTGATTGTATTGAGCCTTGGTATGGAA
ACCTGCTAAGTGGTAACTTCCAAATTCAGAGAAACCCTGGAATTAAAAAA
GGGCAATCCTGAGCCAAATCCGTGTTTTGAGAAAACAAGGGGTTCTCGAA
CTAGAATACAAAGGAAAAGGATAGGTGCAGAGACTCAATGGAAGCTGTTC
TAACGAATCGAGTTAATTACGTTGTGTTGTTAGTGGAATTCCTT-CTAAT
TCTAAATTAGAGAAAGAGGGGTTT-----TATACTTTATAC-------AT
TTAA-TAAACACGTATAGATACTGACATAGCAAACGATTAATTACAGAAC
TCATATTCT----------------AATATAGGT-TCTTTATCTTTTTTA
AAAATG-------AAATTAGA------AATGATTATGAAATAAAAAACTC
ATA----------TCATAATTTTTTTTTT---GAATTATTGTGAATCCAC
TCCAATCAAATATTGAATAATCAAATTCTTCAATTCAAATTCAAA-----
-GTTTTCGAGATCTTTAAAAAAGT-----GGATTAATCGGACGAGGACAA
AGAGAGAGTCCCATTCTACATGTCAATACTGACAACAATGAAATTTCTAG
TAAAAGGAAAATCCGTCGACTTTATAAGTTGTGAGGGTTCAAGTCCCTCT
ATCCCCAAATCCTCTTTTATCCCCTAACTATA-CTATA------------
-------------------GTATTTATCCTCTTTTTTTTT----------
ATCCA-----------------------------TGGGTTTAAGATTCAT
TAGCTTTCTCATTCTACTCTTTCACAAAGGAA-----TGCGAAGAGAACT
CAATGGATCTTATCCTATTCATTGAATAGATTACTTTTTTATTAGAGTAT
CGGCAAGAAATCTTGGTTATTCACTCTATTTTTAAGTATTATTT-----A
AGTAAACCATGCACAATGCATAGGACTACCCCCC------ATTTTCAAAT
TTTGAATTT--GAAATACTTTAATTGATTTTTTAGTCCCTTTAATTGACA
TAGATACAAATACTCTACTAGGATGATGCACAAGAAAAGGTCAGGATAGC
TCAGTTGGTAGAGCAGAGGACTGAAAATC
>AF519114
CGAAATCGGTAGACGCTACGGACTTGATTGTATTGAGCCTTGGTATGGAA
ACCTGCTAAGTGGTAACTTCCAAATTCAGAGAAACCCTGGAATTAAAAAA
GGGCAATCCTGAGCCAAATCCGTGTTTTGAGAAAACAAGGGGTTCTCGAA
CTAGAATACAAAGGAAAAGGATAGGTGCAGAGACTCAATGGAAGCTGTTC
TAACGAATCGAGTTAATTACGTTGTGTTGTTAGTGGAATTCCTT-CTAAT
TCTAAATTAGAGAAAGAGGGGTTT-----TATACCTTATAC-------AT
TTAA-TAAACACGTATAGATACTGACATAGCAAACGATTAATCACAGAAC
TCATATTAT-----ATTATAATTATAATATAGGT-TCTTTATCTTTTTTA
AAAATG-------AAATTAGAAATGATAATGATTATGAAATAAAAAACTC
ATA----------TCATAATTTTTTTTTT----CATTATTGTGAATCCAC
TCCAATCGAATATTGAATAATCAAATTCTTCAATTCAAATTCAAA-----
-GTTTTCGAGATCTTTAAAAAAGT-----GGATTAATCGGACGAGGACAA
AGAGAGAGTCCCATTCTACATGTCAATACTGACAACAATGAAATTTCTAG
TAAAAGGAAAATCCGTCGACTTTATAAGTTGTGAGGGTTCAAGTCCCTCT
ATCCCCAAATCCTCTTTTATTCCCTAACTATA-CTATA------------
----------TTATTATTATTATTTATCCTCTTTTTTTTTT---CTTTTT
AGCAATGCACTTTTTTTTCTTTTTAGCAATGCAATGGGTTTAAGATTCAT
TAGCTTTCTCATTCTACTCTTTCACAAAGGAA-----TGCGAAGAGAACT
CAATGGATCTTATCCTATTCATTGAATAGATTTCTTTTTTATTAGAGTAT
CGGCGAGAAATCTTGGTTATTCACTCTATTTTTAAGTTTTATTT-----A
AGTAAACCATGCACAATGCATAGGACTACCCCCCC-----ATTTTCAAAT
TTAAAATTT--GAAATACTTTAATTAATTTTT-AGTCCTTTTAATTGACA
TAGATACAAATACTCTACTAGGATGATGCACAAGAAAAGGTCAGGATAGC
TCAGTTGGTAGAGCAGAGGACTGAAAATC
>AF519168
CGAAATCGGTAGACGCTACGGACTTGATTGTATTGAGCCTTGGTATGGAA
ACCTGCTAAGTGGTAACTTCCAAATTCAGAGAAACCCTGGAATTAAAAAA
GGGCAATCCTGAGCCAAATCCGTGTTTTGAGAAAACAAGGGGTTCTCGAA
CTAGAATACAAAGGAAAAGGATAGGTGCAGAGACTCAATGGAAGCTGTTC
TAACGAATCGAGTTAATTACGTTGTGTTGTTAGTGGAATTCCTT-CTAGT
TCTAAATTAGAGAAAGAGGGGTTT-----TATACCTTATAC-------AT
TTAA-TAAACACGTATAGATACTGACATAGCAAACGATTAATCACAGAAC
TCATATTAT-----ATTAGAATTATAATATAGGT-TCTTTATCTTTTTTA
AAAATG-------AAATTAGAAATGATAATGATTATGAAATAAAAAACTC
ATA----------TCATAATTTTTTTTTTTTT-CATTATTGTGAATCCAC
TCCAATCGAATATTGAATAATCAAATTCTTCAATTAAAATTCAAA-----
-GTTTTCGAGATCTTTAAAAAAGT-----GGATTAATCGGACGAGGACAA
AGAGAGAGTCCCATTCTACATGTCAATACTGACAACAATGAAATTTCTAG
TAAAAGGAAAATCCGTCGACTTTATAAGTTGTGAGGGTTCAAGTCCCTCT
ATCCCCAAATCCTCTTTTATTCCCTAACTATA-CTATA------------
-------------TTATTATTATTTATCCTCTTTTTTTTTT---CTTTTT
ATCAATGCACTTTTTTTTCTTTTTATCAATGCAATGGGTTTAAGATTCAT
TAGCTTTCTCATTCTACTCTTTCACAAAGGAA-----TGCGAAGAGAACT
CAATGGATCTTATCCTATTCATTGAATAGATTTCTTTTTTATTAGAGTAT
CGGCAAGAAATCTTGGTTATTCACTCTATTTTTAAGTTTTATTT-----A
AGTAAACCATGCACAATGCATAGGACTACCCCCCC-----ATTTTCAAAT
TTTAAATTT--GAAATACTTTAATTAATTTTT-AGTCCTTTTAATTGACA
TAGATACAAATACTCTACTAGGATGATGCACAAGAAAAGGTCAGGATAGC
TCAGTTGGTAGAGCAGAGGACTGAAAATC
>AF519111
CGAAATCGGTAGACGCTACGGACTTGATTGTATTGAGCCTTGGTATGGAA
ACCTGCTAAGTGGTAACTTCCAAATTCAGAGAAACCCTGGAATTAAAAAA
GGGCAATCCTGAGCCAAATCCGTGTTTTGAGAAAACAAGGGGTTCTCGAA
CTAGAATACAAAGGAAAAGGATAGGTGCAGAGACTCAATGGAAGCTGTTC
TAACGAATCGAGTTAATTACGTTGTGTTGTTAGTGGAATTCCTT-CTAAT
TCTAAATTAGAGAAAGAGGGGTTT-----TATACCTTATAC-------AT
TTAA-TAAACACGTATAGATACTGACATAGCAAACGATTAATCACAGAAC
TCATATTAT-----ATTATAATTATAATATAGGT-TCTTTATCTTTTTTA
AAAATG-------AAATTAGAAATGATAATGATTATGAAATAAAAAACTC
ATA----------TCATAATTTTTTTTT-----CATTATTGTGAATCCAC
TCCAATCGAATATTGAATAATCAAATTCTTCAATTCAAATTCAAA-----
-GTTTTCGAGATCTTTAAAAAAGT-----GGATTAATCAGACGAGGACAA
AGAGAGAGTCCCATTCTACATGTCAATACTGACAACAATGAAATTTCTAG
TAAAAGGAAAATCCGTCGACTTTATAAGTTGTGAGGGTTCAAGTCCCTCT
ATCCCCAAATCCTCTTTTATTCCCTAACTATA-CTATA------------
-------------TTATTATTATTTATCCTCTTTTTTTTT----------
ATCAA------------------------TGCAATGGGTTTAAGATTCAT
TAGCTTTCTCATTCTACTCTTTCACAAAGGAA-----TGCGAAGAGAACT
CAATGGATCTTATCCTATTCATTGAATAGATTTCTTTTTTATTAGAGTAT
CGGCGAGAAATCTTGGTTATTCACTCTATTTTTAAGTTTTATTT-----A
AGTAAACCATGCACAATGCATAGGACTACCCCCCC-----ATTTTCAAAT
TTTAAATTT--GAAATACTTTAATTAATTTTT-AGTCCTTTTAATTGACA
TAGATACAAATACTCTACTAGGATGATGCACAAGAAAAGGTCAGGATAGC
TCAGTTGGTAGAGCAGAGGACTGAAAATC
>AF519113
CGAAATCGGTAGACGCTACGGACTTGATTGTATTGAGCCTTGGTATGGAA
ACCTGCTAAGTGGTAACTTCCAAATTCAGAGAAACCCTGGAATTAAAAAA
GGGCAATCCTGAGCCAAATCCGTGTTTTGAGAAAACAAGGGGTTCTCGAA
CTAGAATACAAAGGAAAAGGATAGGTGCAGAGACTCAATGGAAGCTGTTC
TAACGAATCGAGTTAATTACGTTGTGTTGTTAGTGGAATTCCTT-CTAAT
TCTAAATTAGAGAAAGAGGGGTTT-----TATACCTTATAC-------AT
TTAA-TAAACACGTATAGATACTGACATAGCAAACGATTAATCACAGAAC
TCATATTAT-----ATTATAATTATAATATAGGT-TCTTTATCTTTTTTA
AAAATG-------AAATTAGAAATGATAATGATTATGAAATAAAAAACTC
ATA----------TCATAATTTTTTTTTTT---CATTATTGTGAATCCAC
TCCAATCGAATATTGAATAATCAAATTCTTCAATTCAAATTCAAA-----
-GTTTTCGAGATCTTTAAAAAAGT-----GGATTAATCGGACGAGGACAA
AGAGAGAGTCCCATTCTACATGTCAATACTGACAACAATGAAATTTCTAG
TAAAAGGAAAATCCGTCGACTTTATAAGTTGTGAGGGTTCAAGTCCCTCT
ATCCCCAAATCCTCTTTTATTCCCTAACTATA-CTATA------------
-------------TTATTATTATTTATCCTCTTTTTTTT-----CTTTTT
ATCAA------------------------TGCAATGGGTTTAAGATTCAT
TAGCTTTCTCATTCTACTCTTTCACAAAGGAA-----TGCGAAGAGAACT
CAATGGATCTTATCCTATTCATTGAATAGATTTCTTTTTTATTAGAGTAT
CGGCAAGAAATCTTGGTTATTCACTCTATTTTTAAGTTTTATTT-----A
AGTAAACCATGCACAATGCATAGGACTACCCCCCC-----ATTTTCAAAT
TTTAAATTT--GAAATACTTTAATTAATTTTT-AGTCCTTTTAATTGACA
TAGATACAAATACTCTACTAGGATGATGCACAAGAAAAGGTCAGGATAGC
TCAGTTGGTAGAGCAGAGGACTGAAAATC
>EU013515 
??????????????????????????????????????????????????
??????TAAGTGGTAACTTCCAAATTCAGAGAAACCCTGGAATTAAAAAA
GGGCAATCCTGAGCCAAATCCGTGTTTTGAGAAAACAAGGGGTTCTCGAA
CTAGAATACAAAGGAAAAGGATAGGTGCAGAGACTCAATGGAAGCTGTTC
TAACGAATCGAGTTAATTACGTTGTGTTGTTAGTGGAATTCCTT-CTAAT
TCTAAATTAGAGAAAGAGGGGTTT-----TATACCTTATAC-------AT
TTAA-TAAACATGTATAGATACTGACATAGCAAACGATTAATCACAGAAC
TCATATTAT-----ATTATAATTATAATATAGGT-TCTTTATCTTTTTAA
AAAATG-------AAATTAGAAATGATAATGATTATGAAATAAAAAACTC
ATA----------TCATAATTTTTTTTTTT---CATTATTGTGAATCCAC
TCCAATCGAATATTGAATAATCAAATTCTTCAATTCAAATTCAAA-----
-GTTTTCGAGATCTTTAAAAAAGT-----GGATTAATCGGACGAGGACAA
AGAGAGAGTCCCATTCTACATGTCAATACTGACAACAATGAAATTTCTAG
TAAAAGGAAAATCCGTCGACTTTATAAGTTGTGAGGGTTCAAGTCCCTCT
ATCCCCAAATCCTCTTTTATTCCCTAACTATA-CTATA------------
----------TTATTATTATTATTTATCCTCTTTTTTTTTTTT-CTTTTT
AGCAATGCACTTTTTTT-CTTTTTAGCAATGCAATGGGTTTAAGATTCAT
TAGCTTTCTCATTCTACTCTTTCACAAAGGAA-----TGCGAAGAGAACT
CAATGGATCTTATCCTATTCATTGAATAGATTTCTTTTTTATTAGAGTAT
CGGCGAGAAATCTTGGTTATTCACTCTATTTTTAAGTTTTATTT-----A
AGTAAACCATGCACAATGCATAGGACTACCCCCCC-----ATTTTCAAAT
TTTAAATT??????????????????????????????????????????
??????????????????????????????????????????????????
?????????????????????????????
>EU013514
??????????????????????????????????????????????????
??????TANGTGGTAACTTCCAAATTCAGAGAAACCCTGGAATTAAAAAA
GGGCAATCCTGAGCCAAATCCGTGTTTTGAGAAAACAAGGGGTTCTCGAA
CTAGAATACAAAGGAAAAGGATAGGTGCAGAGACTCAATGGAAGCTGTTC
TAACGAATCGAGTTAATTACGTTGTGTTGTTAGTGGAATTCCTT-CTAAT
TCTAAATTAGAGAAAGAGGGGTTT-----TATACCTTATAC-------AT
TTAA-TAAACATGTATAGATACTGACATAGCAAACGATTAATCACAGAAC
TCATATTAT-----------ATTATAATATAGGT-TCTTTATCTTTTTAA
AAAATG-------AAATTAGAAATGATAATGATTATGAAATAAAAAACTC
ATA----------TCATAATTTTTTTTT-----CATTATTGTGAATCCAC
TCCAATCGAATATTGAATAATCAAATTCTTCAATTCAAATTCAAA-----
-GTTTTCGAGATCTTTAAAAAAGT-----GGATTAATCGGACGAGGACAA
AGAGAGAGTCCCATTCTACATGTCAATACTGACAACAATGAAATTTCTAG
TAAAAGGAAAATCCGTCGACTTTATAAGTTGTGAGGGTTCAAGTCCCTCT
ATCCCCAAATCCTCTTTTATTCCCTAACTATA-CTATA------------
-------------T-ATTATTATTTATCCTCTTTTTTTTTTTT-CTTTTT
AGCAA------------------------TGCAATGGGTTTAAGATTCAT
TAGCTTTCTCATTCTACTCTTTCACAAAGGAA-----TGCGAAGAGAACT
CAATGGATCTTATCCTATTCATTGAATAGATTTCTTTTTTATTAGAGTAT
CGGCGAGAAATCTTGGTTATTCACTCTATTTTTAAGTTTTATTT-----A
AGTAAACCATGCACAATGCATAGGACTACCCCCCC-----ATTTTCAAAT
T?????????????????????????????????????????????????
??????????????????????????????????????????????????
?????????????????????????????
>EU013680
??????????????????????????????????????????????????
??????TAAGTGGTAACTTCCAAATTCAGAGAAACCCTGGAATTAAAAAA
GGGCAATCCTGAGCCAAATCCGTGTTTTGAGAAAACAAGGGGTTCTCGAA
CTAGAATACAAAGGAAAAGGATAGGTGCAGAGACTCAATGGAAGCTGTTC
TAACGAATCGAGTTAATTACGTTGTGTTGTTAGTGGAATTCCTT-CTAAT
TCTAAATTAGAGAAAGAGGGGTTT-----TATACCTTATAC-------AT
TTAA-TAAACACGTATAGATACTGACATAGCAAACGATTAATCACAGAAC
TCATATTAT-----ATTATAATTATAATATAGGT-TCTTTATCTTTTTTA
AAAATG-------AAATTAGAAATGATAATGATTATGAAATAAAAAACTC
ATA----------TCATAATTTTTTTTT-----CATTATTGTGAATCCAC
TCCAATCGAATATTGAATAATCAAATTCTTCAATTCAAATTCAAA-----
-GTTTTCGAGATCTTTAAAAAAGT-----GGATTAATCAGACGAGGACAA
AGAGAGAGTCCCATTCTACATGTCAATACTGACAACAATGAAATTTCTAG
TAAAAGGAAAATCCGTCGACTTTATAAGTTGTGAGGGTTCAAGTCCCTCT
ATCCCCAAATCCTCTTTTATTCCCTAACTATA-CTATA------------
-------------TTATTATTATTTATCCTCTTTTTTTTT----------
ATCAA------------------------TGCAATGGGTTTAAGATTCAT
TAGCTTTCTCATTCTACTCTTTCACAAAGGAA-----TGCGAAGAGAACT
CAATGGATCTTATCCTATTCATTGAATAGATTTCTTTTTTATTAGAGTAT
CGGCGAGAAATCTTGGTTATTCACTCTATTTTTAAGTTTTATTT-----A
AGTAAACCATGCACAATGCATAGGACTACCCCCCC-----ATTTTCAAAT
TTAAAATT??????????????????????????????????????????
??????????????????????????????????????????????????
?????????????????????????????
>EU013665
??????????????????????????????????????????????????
??????TAAGTGGTAACTTCCAAATTCAGAGAAACCCTGGAATTAAAAAA
GGGCAATCCTGAGCCAAATCCGTGTTTTGAGAAAACAAGGGGTTCTCGAA
CTAGAATACAAAGGAAAAGGATAGGTGCAGAGACTCAATGGAAGCTGTTC
TAACGAATCGAGTTAATTACGTTGTGTTGTTAGTGGAATTCCTT-CTAGT
TCTAAATTAGAGAAAGAGGGGTTT-----TATACCTTATAC-------AT
TTAA-TAAACACGTATAGATACTGACATAGCAAACGATTAATCACAGAAC
TCGTATTAT-----ATTAGAATTATAATATAGGT-TCTTTATCTTTTTTA
AAAATG-------AAATTAGAAATGATAATGATTATGAAATAAAAAACTC
ATA----------TCATAATTTTTTTTTTT---CATTATTGTGAATCCAC
TCCAATCGAATATTGAATAATCAAATTCTTCAATTAAAATTCAAA-----
-GTTTTCGAGATCTTTAAAAAAGT-----GGATTAATCGGACGAGGACAA
AGAGAGAGTCCCATTCTACATGTCAATACTGACAACAATGNAATTTCTAG
TAAAAGGAAAATCCGTCGACTTTATAAGNTGNGAGGGTTCAAGTCCCTCT
ATCCCCAAATCCTCTTTTATTCCCNAACTATA-CNANA------------
-------------NTATTATTANTTATCCTCTTTTTTTTTTT--CTTTTT
ATCAATGCACTTTTTTTTCTTTTTATCAATGCAATGGGTTTAAGATTCAT
TAGCTTTCTCATTCTACTCTTTCACAAAGGAA-----TGCGAAGAGAACT
CAATGGATCTTATCCTATTCATTGAATAGATTTCTTTTTTATTAGAGTAT
CGGCAAGAAATCTTGGTTATTCACTCTATTTTTAAGTTTTATTT-----A
AGTAAACCATGCACAATGCATAGGACTACCCCCCC-----ATTTTCAAAT
TTNAAATT??????????????????????????????????????????
??????????????????????????????????????????????????
?????????????????????????????
>EU013674
??????????????????????????????????????????????????
??????TAAGTGGTAACTTCCAAATTCAGAGAAACCCTGGAATTAAAAAA
GGGCAATCCTGAGCCAAATCCGTGTTTTGAGAAAACAAGGGGTTCTCGAA
CTAGAATACAAAGGAAAAGGATAGGTGCAGAGACTCAATGGAAGCTGTTC
TAACGAATCGAGTTAATTACGTTGTGTTGTTAGTGGAATTCCTT-CTAGT
TCTAAATTAGAGAAAGAGGGGTTT-----TATACCTTATAC-------AT
TTAA-TAAACACGTATAGATACTGACATAGCAAACGATTAATCACAGAAC
TCGTATTAT-----ATTAGAATTATAATATAGGT-TCTTTATCTTTTTTA
AAAATG-------AAATTAGAAATGATAATGATTATGAAATAAAAAACTC
ATA----------TCATAATTTTTTTTTTTT--CATTATTGTGAATCCAC
TCCAATCGAATATTGAATAATCAAATTCTTCAATTAAAATTCAAA-----
-GTTTTCGAGATCTTTAAAAAAGT-----GGATTAATCGGACGAGGACAA
AGAGAGAGTCCCATTCTACATGTCAATACTGACAACAATGAAATTTCTAG
TAAAAGGAAAATCCGTCGACTTTATAAGTTGTGAGGGTTCAAGTCCCTCT
ATCCCCAAATCCTCTTTTATTCCCTAACTATA-CTATA------------
-------------TTATTATTATTTATCCTCTTTTTTTTT----CTTTTT
ATCAATGCACTTTTTTTTCTTTTTATCAATGCAATGGGTTTAAGATTCAT
TAGCTTTCTCATTCTACTCTTTCACAAAGGAA-----TGCGAAGAGAACT
CAATGGATCTTATCCTATTCATTGAATAGATTTCTTTTTTATTAGAGTAT
CGGCAAGAAATCTTGGTTATTCACTCTATTTTTAAGTTTTATTT-----A
AGTAAACCATGCACAATGCATAGGACTACCCCCCC-----ATTTTCAAAT
TTAAAATT??????????????????????????????????????????
??????????????????????????????????????????????????
?????????????????????????????
>EU013485
??????????????????????????????????????????????????
??????TAAGTGGTAACTTCCAAATTCAGAGAAACCCTGGAATTAAAAAA
GGGCAATCCTGAGCCAAATCCGTGTTTTGAGAAAACAAGGGGTTCTCGAA
CTAGAATACAAAGGAAAAGGATAGGTGCAGAGACTCAATGGAAGCTGTTC
TAACGAATCGAGTTAATTACGTTGTGTTGTTAGTGGAATTCCTT-CTAAT
TCTAAATTAGAGAAAGAGGGGTTT-----TATACCTTATAC-------AT
TTAA-TAAACACGTATAGATACTGACATAGCAAACGATTAATCACAGAAC
TCATATTAT----------AATTATAATATAGGT-TCTTTATCTTTTTTA
AAAATG-------AAATTAGAAATGATAATGATTATGAAATAAAAAACTC
ATA----------TCATAATTTTTTTTT-----CATTATTGTGAATCCAC
TCCAATCGAATATTGAATAATCAAATTCTTCAATTCAAATTCAAA-----
-GTTTTCGAGATCTTTAAAAAAGT-----GGATTAATCGGACGAGGACAA
AGAGAGAGTCCCATTCTACATGTCAATACTGACAACAATGAAATTTCTAG
TAAAAGGAAAATCCGTCGACTTTATAAGTTGTGAGGGTTCAAGTCCCTCT
ATCCCCAAATCCTCTTTTATTCCCTAACTATA-CTATA------------
-------------TTATTATTATTTATCCTCTTTTTTTTTTT--CTTTTT
ATCAA------------------------TGCAATGGGTTTAAGATTCAT
TAGCTTTCTCATTCTACTCTTTCACAAAGGAA-----TGCGAAGAGAACT
CAATGGATCTTATCCTATTCATTGAATAGATTTCTTTTTTATTAGAGTAT
CGGCGAGAAATCTTGGTTATTCACTCTATTTTTAAGTTTTATTT-----A
AGTAAACCATGCACAATGCATAGGACTACCCCCCC---------TCAAAT
TTTAAATT??????????????????????????????????????????
??????????????????????????????????????????????????
?????????????????????????????
>EU013620
??????????????????????????????????????????????????
??????TAAGTGGTAACTTCCAAATTCAGAGAAACCCTGGAATTAAAAAA
GGGCAATCCTGAGCCAAATCCGTGTTTTGAGAAAACAAGGGGTTCTCGAA
CTAGAATACAAAGGAAAAGGATAGGTGCAGAGACTCAATGGAAGCTGTTC
TAACGAATCGAGTTAATTACGTTGTGTTGTTAGTGGAATTCCTT-CTAAT
TCTAAATTAGAGAAAGAGGGGTTT-----TATACCTTATAC-------AT
TTAA-TAAACACGTATAGATACTGACATAGCAAACGATTAATCACAGAAC
TCATATTAT----------AATTATAATATAGGT-TCTTTATCTTTTTTA
AAAATG-------AAATTAGAAATGATAATGATTATGAAATAAAAAACTC
ATA----------TCATAATTTTTTTTTT----CATTATTGTGAATCCAC
TCCAATCGAATATTGAATAATCAAATTCTTCAATTCAAATTCAAA-----
-GTTTTCGAGATCTTTAAAAAAGT-----GGATTAATCGGACGAGGACAA
AGAGAGAGTCCCATTCTACATGTCAATACTGACAACAATGAAATTTCTAG
TAAAAGGAAAATCCGTCGACTTTATAAGTTGTGAGGGTTCAAGTCCCTCT
ATCCCCAAATCCTCTTTTATTCCCTAACTATA-CTATA------------
-------------TTATTATTATTTATCCTCTTTTTTTTT----CTTTTT
ATCAA------------------------TGCAATGGGTTTAAGATTCAT
TAGCTTTCTCATTCTACTCTTTCACAAAGGAA-----TGCGAAGAGAACT
CAATGGATCTTATCCTATTCATTGAATAGATTTCTTTTTTATTAGAGTAT
CGGCGAGAAATCTTGGTTATTCACTCTATTTTTAAGTTTTATTT-----A
AGTAAACCATGCACAATGCATAGGACTACCCCCCC---------TCAAAT
TTAAAATT??????????????????????????????????????????
??????????????????????????????????????????????????
?????????????????????????????
>EU013655
??????????????????????????????????????????????????
??????TAAGTGGTAACTTCCAAATTCAGAGAAACCCTGGAATTAAAAAA
GGGCAATCCTGAGCCAAATCCGTGTTTTGAGAAAACAAGGGGTTCTCGAA
CTAGAATACAAAGGAAAAGGATAGGTGCAGAGACTCAATGGAAGCTGTTC
TAACGAATCGAGTTAATTACGTTGTGTTGTTAGTGGAATTCCTT-CTAAT
TCTAAATTAGAGAAAGAGGGGTTT-----TATACCTTATAC-------AT
TTAA-TAAACACGTATAGATACTGACATAGCAAACGATTAATCACAGAAC
TCATATTAT----------AATTATAATATAGGT-TCTTTATCTTTTTTA
AAAATG-------AAATTAGAAATGATAATGATTATGAAATAAAAAACTC
ATA----------TCATAATTTTTTTTT-----CATTATTGTGAATCCAC
TCCAATCGAATATTGAATAATCAAATTCTTCAATTCAAATTCAAA-----
-GTTTTCGAGATCTTTAAAAAAGT-----GGATTAATCGGACGAGGACAA
AGAGAGAGTCCCATTCTACATGTCAATACTGACAACAATGAAATTTCTAG
TAAAAGGAAAATCCGTCGACTTTATAAGTTGTGAGGGTTCAAGTCCCTCT
ATCCCCAAATCCTCTTTTATTCCCTAACTATA-CTATA------------
-------------TTATTATTATTTATCCTCTTTTTTTTT----CTTTTT
ATCAA------------------------TGCAATGGGTTTAAGATTCAT
TAGCTTTCTCATTCTACTCTTTCACAAAGGAA-----TGCGAAGAGAACT
CAATGGATCTTATCCTATTCATTGAATAGATTTCTTTTTTATTAGAGTAT
CGGCGAGAAATCTTGGTTATTCACTCTATTTTTAAGTTTTATTT-----A
AGTAAACCATGCACAATGCATAGGACTACCCCCCC---------TCAAAT
TTAAAATT??????????????????????????????????????????
??????????????????????????????????????????????????
?????????????????????????????
>AF519150
CGAAATCGGTAGACGCTACGGACTTGATTGTATTGAGCCTTGGTATGGAA
ACCTGCTAAGTGGTAACTTCCAAATTCAGAGAAACCCTGGAATTAAAAAA
GGGCAATCCTGAGCCAAATCCGTGTTTTGAGAAAACAAGGGGTTCTCGAA
CTAGAATACAAAGGAAAAGGATAGGTGCAGAGACTCAATGGAAGCTGTTC
TAACGAATCGAGTTAATTACGTTGTGTTGTTAGTGGAATTCCTT-CTAAT
TCTAAATTAGAGAAAGAGGGGTTT-----TATACTTTATAC-------AT
TTAA-TAAACACGTATAGATGCTGACATAGCAAACGATTAATCACAGAAC
TCATATTAT-----------ATTATAATATAGGT-TCTTTATCTTTTTTA
AAAATG-------AAATTAGA------AATGATTTTTAAATAAAAAACTC
ATA----------TCATAATTTTTTTTT------ATTATTGTGAATCTAC
TCCAATCGAATATTGAATAATAAAATTCTTCAATTCAAATTCAAA-----
-GTTTTCGAGATCTTTAAAAAAGT-----GGATTAATCGGACGAGGACAA
AGAGAGAGTCCCATTCTACATGTCAATACTGACAACAATGAAATTTCTAG
TAAAAGGAAAATCCGTCGACTTTATAAGTTGTGAGGGTTCAAGTCCCTCT
ATCCCCAAATCCTCTTTTATTCCCTAACTATA------------------
-------------------TTATTTATCCTCTTTTTTTTTT---CTTTTT
ATCAA------------------------TGCAATGGGTTTAAGATTCAT
TAGCTTTCTCATTCTACTCTTTCACAAAGGAA-----TGCGAAGAGAACT
CAATGGATCTTATCCTATTCATTGAATAGATTTCTTTTTTATTAGAGTAT
CGGCAAGTAATCTTGGTTATTCACTCTATTTTAAAGTATTATTT-----A
AGTAAACCATGCACAATGCATGGGACTACCCCCC------ATTTTCAAAT
TTAGAATTT--GAAATACTTTAATTAATTTTTTAGTCCTTTTAATTGACA
TAGATACAAATACTCTACTAGGATGATGCACAAGAAAAAGTCAGGATAGC
TCAGTTGGTAGAGCAGAGGACTGAAAATC
>AF519161
CGAAATCGGTAGACGCTACGGACTTGATTGTATTGAGCCTTGGTATGGAA
ACCTGCTAAGTGGTAACTTCCAAATTCAGAGAAACCCTGGAATTAAAAAA
GGGCAATCCTGAGCCAAATCCGTGTTTTGAGAAAACAAGGGGTTCTCGAA
CTAGAATACAAAGGAAAAGGATAGGTGCAGAGACTCAATGGAAGCTGTTC
TAACGAATCGAGTTAATTACGTTGTGTTGTTAGTGGAATTCCTT-CTAAT
TCTAAATTAGAGAAAGAGGGGTTTGGTTTTATACCTTATACAT-ATACAT
TTAA-TAAACACGTATAGATACTGACATAGCAAACGATTAATCACAGAAC
TCATATTATATTATATTATAATTATAATATAGGT-TCTTTATCTTTTTTA
AAAATG-------AAATTAGAAATGATAATGATTATGAAATAAAAAACTC
ATA----------TCATAATTTTTTTTTTT---CATTATTGTGAATCCAC
TCCAATCGAATATTGAATAATCAAATTCTTCAATTCAAATTCAAA-----
-GTTTTCGAGATCTTTAAAAAAGC-----GGATTAATCGGACGAGGACAA
AGAGAGAGTCCCATTCTACATGTCAATACTGACAACAATGAAATTTCTAG
TAAAAGGAAAATCCGTCGACTTTATAAGTTGTGAGGGTTCAAGTCCCTCT
ATCCCCAAATCCTCTTTTATTCCCTAACTATAACTATACTAT--------
------------ATTATTATTATTTATCCTCTTTTTTTTT----------
ATCAA-----------------------------TGGGTTTAAGATTCAT
TAGCTTTCTCATTCTACTCTTTCACAAAGGAA-----TGCGAAGAGAACT
CAATGGATCTTATCCTATTCATTGAATAGATTTCTTTTTTATTAGAGTAT
CGGCAAGAAATCTTGGTTATTCACTCCATTTTTAAGTTTTATTTTATTTA
AGTAAACCATGCACAATGCATAGGACTACCCCCCCC----ATTTTCAAAT
TTTGAATTT--GAAATACTTTAATTAATTTTT-AGTCCTTTTAATTGACA
TAGATACAAATACTCTACTAGGATGATGCACAAGAAAAGGTCAGGATAGC
TCAGTTGGTAGAGCAGAGGACTGAAAATC
>AF519163
CGAAATCGGTAGACGCTACGGACTTGATTGTATTGAGCCTTGGTATGGAA
ACCTGCTAAGTGGTAACTTCCAAATTCAGAGAAACCCTGGAATTAAAAAA
GGGCAATCCTGAGCCAAATCCGTGTTTTGAGAAAACAAGGGGTTCTCGAA
CTAGAATACAAAGGAAAAGGATAGGTGCAGAGACTCAATGGAAGCTGTTC
TAACGAATCGAGTTAATTACGTTGTGTTGTTAGTGGAATTCCTT-CTAAT
TCTAAATTAGAGAAAGAGGGGTTTGGTTTTATACCTTATACAT-ATACAT
TTAA-TAAACACGTATAGATACTGACATAGCAAACGATTAATCACAGAAC
TCATATTATATTATATTATAATTATAATATAGGT-TCTTTATCTTTTTTA
AAAATG-------AAATTAGAAATGATAATGATTATGAAATAAAAAACTC
ATA----------TCATAATTTTTTTTTTT---CATTATTGTGAATCCAC
TCCAATCGAATATTGAATAATCAAATTCTTCAATTCAAATTCAAA-----
-GTTTTCGAGATCTTTAAAAAAGC-----GGATTAATCGGACGAGGACAA
AGAGAGAGTCCCATTCTACATGTCAATACTGACAACAATGAAATTTCTAG
TAAAAGGAAAATCCGTCGACTTTATAAGTTGTGAGGGTTCAAGTCCCTCT
ATCCCCAAATCCTCTTTTATTCCCTAACTATAACTATACTAT--------
------------ACTATTATTATTTATCCTCTTTTTTTTT----------
ATCAA-----------------------------TGGGTTTAAGATTCAT
TAGCTTTCTCATTCTACTCTTTCACAAAGGAA-----TGCGAAGAGAACT
CAATGGATCTTATCCTATTCATTGAATAGATTTCTTTTTTATTAGAGTAT
CGGCAAGAAATCTTGGTTATTCACTCCATTTTTAAGTTTTATTTTATTTA
AGTAAACCATGCACAATGCATAGGACTACCCCCCCC----ATTTTCAAAT
TTTGAATTT--GAAATACTTTAATTAATTTTT-AGTCCTTTTAATTGACA
TAGATACAAATACTCTACTAGGATGATGCACAAGAAAAGGTCAGGATAGC
TCAGTTGGTAGAGCAGAGGACTGAAAATC
>AF519162
CGAAATCGGTAGACGCT-CGGACTTGATTGTATTGAGCCTTGGTATGGAA
ACCTGCTAAGTGGTAACTTCCAAATTCAGAGAAACCCTGGAATTAAAAAA
GGGCAATCCTGAGCCAAATCCGTGTTTTGAGAAAACAAGGGGTTCTCGAA
CTAGAATACAAAGGAAAAGGATAGGTGCAGAGACTCAATGGAAGCTGTTC
TAACGAATCGAGTTAATTACGTTGTGTTGTTAGTGGAATTCCTT-CTAAT
TCTAAATTAGAGAAAGAGGGGTTTGGTTTTATACCTTATACAT-ATACAT
TTAA-TAAACACGTATAGATACTGACATAGCAAACGATTAATCACAGAAC
TCATATTAT-----ATTATAATTATAATATAGGT-TCTTTATCTTTTTTA
AAAATG-------AAATTCGAAATGATAATGATTATGAAATAAAAAACTC
ATA----------TCATAATTTTTTTTTTTTT-CATTATTGTGAATCCAC
TCCAATCGAATATTGAATAATCAAATTCTTCAATTCAAATTCAAA-----
-GTTTTCGAGATCTTTAAAAAAGC-----GGATTAATCGGACGAGGACAA
AGAGAGAGTCCCATTCTACATGTCAATACTGACAACAATGAAATTTCTAG
TAAAAGGAAAATCCGTCGACTTTATAAGTTGTGAGGGTTCAAGTCCCTCT
ATCCCCAAATCCTCTTTTATTCCCTAACTATAACTATACTAT--------
------------ATTATTATTATTTATCCTCTTTTTTTTT----------
ATCAA-----------------------------TGGGTTTAAGATTCAT
TAGCTTTCTCATTCTACTCTTTCACAAAGGAA-----TGCGAAGAGAACT
CAATGGATCTTATCCTATTCATTGAATAGATTTCTTTTTTATTAGAGTAT
CGGCAAGAAATCTTGGTTATTCACTCCATTTTTAAGTTTTATTTTATTTA
AGTAAACCATGCACAATGCATAGGACTACCCCCCCC----ATTTTCAAAT
TTTGAATTT--GAAATACTTTAATTAATTTTT-AGTCCTTTTAATTGACA
TAGATACAAATACTCTACTAGGATGATGCACAAGAAAAGGTCAGGATAGC
TCAGTTGGTAGAGCAGAGGACTGAAAATC
>AF519112
CGAAATCGGTAGACGCTACGGACTTGATTGTATTGAGCCTTGGTATGGAA
ACCTGCTAAGTGGTAACTTCCAAATTCAGAGAAACCCTGGAATTAAAAAA
GGGCAATCCTGAGCCAAATCCGTGTTTTGAGAAAACAAGGGGTTCTCGAA
CTAGAATACAAAGGAAAAGGATAGGTGCAGAGACTCAATGGAAGCTGTTC
TAACGAATCGAGTTAATTACGTTGTGTTGTTAGTGGAATTCCTT-CTAAT
TCTAAATTAGAGAAAGAGGGGTTT-----TATACCTTATAC-------AT
TTAA-TAAACACGTATAGATACTGACATAGCAAACGATTAATCACAGAAC
TCATATTAT-----ATTATAATTATAATATAGGT-TCTTTATCTTTTTTA
AAAATG-------AAATTAGAAATGATAATGATTATGAAATAAAAAACTC
ATAAAAACTCATATCATAATTTTTTTTTT----CATTATTGTGAATCCAC
TCCAATCGAATATTGAATAATCAAATTCTTCAATTCAAATTCAAA-----
-GTTTTCGAGATCTTTAAAAAAGT-----GGATTAATCGGACGAGGACAA
AGAGAGAGTCCCATTCTACATGTCAATACTGACAACAATGAAATTTCTAG
TAAAAGGAAAATCCGTCGACTTTATAAGTTGTGAGGGTTCAAGTCCCTCT
ATCCCCAAATCCTCTTTTATTCCCTAACTATA-CTATA------------
-------------TTATTATTATTTATCCTCTTTTTTTT-----CTTTTT
ATCAA-----------------------------TGGGTTTAAGATTCAT
TAGCTTTCTCATTCTACTCTTTCACAAAGGAA-----TGCGAAGAGAACT
CAATGGATCTTATCCTATTCATTGAATAGATTTCTTTTTTATTAGAGTAT
CGGCAAGAAATCTTGGTTATTCACTCTATTTTTAAGTTTTATTT-----A
AGTAAACCATGCACAATGCATAGGACTACCCCCCC-----ATTTTCAAAT
TTAAAATTT--GAAATACTTTAATTAATTTTT-AGTCCTTTTAATTGACA
TAGATACAAATACTCTACTAGGATGATGCACAAGAAAAGGTCAGGATAGC
TCAGTTGGTAGAGCAGAGGACTGAAAATC
>AF519164
CGAAATCGGTAGACGCTACGGACTTGATTGTATTGAGCCTTGGTATGGAA
ACCTGCTAAGTGGTAACTTCCAAATTCAGAGAAACCCTGGAATTAAAAAA
GGGCAATCCTGAGCCAAATCCGTGTTTTGAGAAAACAAGGGGTTCTCGAA
CTAGAATACAAAGGAAAAGGATAGGTGCAGAGACTCAATGGAAGCTGTTC
TAACGAATCGAGTTAATTACGTTGTGTTGTTAGTGGAATTCCTT-CTAAT
TCTAAATTAGAGAAAGAGGGGTTT-----TATACCTTATAC-------AT
TTAA-TAAACACGTATAGATACTGACATAGCAAACGATTAATCACAGAAC
TCATATTAT-----ATTATAATTATAATATAGGT-TCTTTATCTTTTTTA
AAAATG-------AAATTAGAAATGATAATGATTATGAAATAAAAAACTC
ATA----------TCATAATTTTTTTTTTT---CATTATTGTGAATCCAC
TCCAATCGAATATTGAATAATCAAATTCTTCAATTCAAATTCAAA-----
-GTTTTCGAGATCTTTAAAAAAGT-----GGATTAATCGGACGAGGACAA
AGAGAGAGTCCCATTCTACATGTCAATACTGACAACAATGAAATTTCTAG
TAAAAGGAAAATCCGTCGACTTTATAAGTTGTGAGGGTTCAAGTCCCTCT
ATCCCCAAATCCTCTTTTATTCCCTAACTATA-CTATA------------
-------------TTATTATTATTTATCCTCTTTTTTTT-----CTTTTT
ATCAA-----------------------------TGGGTTTAAGATTCAT
TAGCTTTCTCATTCTACTCTTTCACAAAGGAA-----TGCGAAGAGAACT
CAATGGATCTTATCCTATTCATTGAATAGATTTCTTTTTTATTAGAGTAT
CGGCAAGAAATCTTGGTTATTCACTCTATTTTTAAGTTTTATTT-----A
AGTAAACCATGCACAATGCATAGGACTACCCCCCC-----ATTTTCAAAT
TTAAAATTT--GAAATACTTTAATTAATTTTT-AGTCCTTTTAATTGACA
TAGATACAAATACTCTACTAGGATGATGCACAAGAAAAGGTCAGGATAGC
TCAGTTGGTAGAGCAGAGGACTGAAAATC
>AF519153
CGAAATCGGTAGACGCTACGGACTTGATTGTATTGAGCCTTGGTATGGAA
ACCTGCTAAGTGATAACTTCCAAATTCAGAGAAACCCTGGAATTAAAAAA
GGGCAATCCTGAGCCAAATCCGTGTTTTGAGAAAACAAGGGGTTCTCGAA
CTAGAATACAAAGGAAAAGGATAGGTGCAGAGACTCAATGGAAGCTGTTC
TAACGAATCGAGTTAATTACGTTGTGTTGTTAGTGGAATTCCTT-CTAAT
TCTAAATTAGAGAAAGAGGGGTTT-----TATACCTTATAC-------AT
TTAA-TAAACACGTATAGATACTGACATAGCAAACGATTAATAACAGAAC
TCATATTAT-----------ATTATAATATAGGT-TCTTTATCTTTTTTA
AAAATG-------AAATTCGAAATGATAATGATTATGAAATAAAAAAGTC
ATA----------TCATAATTTTTTTTTTT---CATTATTGTGAATCCAC
TCCAATCGAATATTGAATAATGAAATTCTTCAATTCAAATTCAAA-----
-GTTTTCGAGATTTTTAAAAAAGTAAAGTGGATTAATCGGACGAGGACAA
AGAGAGAGTCCCATTCTACATGTCAATACTGACAACAATGAAATTTCTAG
TAAAAGGAAAATCCGTCGACTTTATAAGTTGTGAGGGTTCAAGTCCCTCT
ATCCCCAAATCCTATTTTATTCCCTAACTATAACTATA----TTTTTATT
ATTTATCCTCTTATTATTATTATTTATCCTCTTTTTTTTTT---CTTTTT
ATCAA-----------------------------TGGGTTTAAGATTCAT
TAGCTTTCTCATTCTACTCTTTCACAAAGGAA-----TGCGAAGAGAACT
CAATGGATCTTATCCTATTCATTGAATAGATTTCTTTTTTATTAGAGTAT
CGGCAAGAAATCTTGGTTATTCACTCTATTTTTAAGTTTTATTT-----A
AGTAAACCATGCACAATGCATAGGACTACCCCCCCCC---ATTTTCAAAT
TTTGAATTT--GAAATACTTTAATTAATTTTT-AGTCCTTTTAATTGACA
TAGATAGAAATACTCTACTAGGATGATGCACAAGAAAAGGTCAGGATAGC
TCAGTTGGTAGAGCAGAGGACTGAAAATC
>AF519157
CGAAATCGGTAGACGCTACGGACTTGATTGTATTGAGCCTTGGTATGGAA
ACCTGCTAAGTGGTAACTTCCAAATTCAGAGAAACCCTGGAATTAAAAAA
GGGCAATCCTGAGCCAAATCCGTGTTTTGAGAAAACAAGGGGTTCTCGAA
CTAGAATACAAAGGAAAAGGATAGGTGCAGAGACTCAATGGAAGCTGTTC
TAACGAATCGAGTTAATTACGTTGTGTTGTTAGTGGAATTCCTT-CTAAT
TCTAAATTAGAGAAAGAGGGGTTT-----TATACTTTATAC-------AT
TTAA-TAAACACGTATAGATACTGACATAGCAAACGATTAATCACAGAAC
TCATATTAT-----------ATTATAATATAGGT-TCTTTATCTTTTTTA
AAA-TG-------AAATTAGAAATGATAATGATTATGAAATAAAAAACTC
ATA----------TCATAATTTTTTTTTT----AATTATTGTGAATCCAC
TCCAATCGAATATTGAATAATCAAATTCTTCAATGCAAATTCAAA-----
-GTTTTCGAGATCTTTAAAAAAGT-----GGATTAATCGGACGAGGACAA
AGAGAGAGTCCCATTTTACATGTCAATACTGACAACAATGAAATTTCTAG
TAAAAGGAAAATCCGTCGACTTTATAAGTTGTGAGGGTTCAAGTCCCTCT
ATCCCCAAATCCTCTTTTATTCCCTAACTATA-CTATA------------
-------------TTA-TATTATTTATCCTCTTTTTTTT-----CTTTTT
ATCAA-----------------------------TGGGTTTAAGATTCAT
TAGCTTTCTCATTCTACTCTTTCACAAAGGAA-----TGCGAAGAGAACT
CAATGGATCTTATCCTATTCATTGAATAGATTTCTTTTTTATTAGAGTAT
CGGCAAGAAATCTTGGTTATTCACTCTATTTTTAAGTATTATTT-----A
AGTAAACCATGCACAATGCATAGGACTACCCCCCCCCCC-ATTTTCCAAT
TTTGAATTT--GAAATACTTTAATTAATTTTTTAGTCCTTTTAATTGACA
TAGATACAAATACTCTACTAGGATGATGCACAAGAAAAGGTCAGGATAGC
TCAGTTGGTAGAGCANAGGACTGAAAATC
>EF396991
??????????????????????????????????????????????????
??????????????????????????????????????????????????
??????????????????????????????????????????????????
????????????????AAGGATAGG-GCAGAGACTCAATGGAAGCTGTTC
TAACGAATCGAGTTAAATACGTTGTGTTGTTAGTGGAATTCCTTTCTAAT
TCTAAATTAGAGAAAGAGGGGTTT-----TATACTTTATAC-------AT
TTAAATAAACACGTATAGATACTGACATAGCAAACGATTAATCACAGAAC
TCATATTAT-----------ATTATAATATAGGTTTCTTTATCTTTTTTT
AAAATG-------AAATTAGAAATGATAATGATTATGAAATAAAAAACTC
ATA----------TCATAATTTTTTTTTT----AATTATTGTGAATCCAC
TCCAATCGAATATTGAATAATCAAATTCTTCAATTCAAATTCAAA-----
-GTTTTCGAGATCTTTAAAAAAGT-----GGATTAATCGGACGAGGACAA
AGAGAGAGTCCCATTCTACATGTCAATACTGACAACAATGAAATTTCTAG
TAAAAGGAAAATCCGTCGACTTTATAAGTTGTGAGGGTTCAAGTCCCTCT
ATCCCCAAATCCTCTTTTATTCCCTAACTATA-CTATA------------
-------------------TTATTTATCCTCTTTTTTTTT----CTTTTT
ATCAA-----------------------------TGGGTTTAAGATTCAT
TAGCTTTCTCATTCTACTCTTTCACAAAGGAA-----TGCGAAGAGAACT
CAATGGATCTTATCCTATTCATTGAATAGATTTCTTTTTTATTAGAGTAT
CGGCAAGAAATCTTGGTTATTCACTCTATTTTTAAGTATTATTT-----A
AGTAAACCATGCACAATGCATAGGACTACCCCCCCC----ATTTTCCAAT
TTTGAATTT--GAAATACTTTAATTAATTTTTTAGTCCTTTTAATTGACA
TAGATACAAATACTCTACTAGGATGATGCACAAGAAAAGGTCAGGATAGC
TCAGTTGGTAGAGCAGAGGACTGAAAATC
>AF519158
CGAAATCGGTAGACGCTACGGACTTGATTGTATTGAGCCTTGGTATGGAA
ACCTGCTAAGTGGTAACTTCCAAATTCAGAGAAACCCTGGAATTAAAAAA
GGGCAATCCTGAGCCAAATCCGTGTTTTGAGAAAACAAGGGGTTCTCGAA
CTAGAATACAAAGGAAAAGGATAGGTGCAGAGACTCAATGGAAGCTGTTC
TAACGAATCGAGTTAATTACGTTGTGTTGTTAGTGGAATTCCTT-CTAAT
TCTAAATTAGAGAAAGAGGGGTTT-----TATACTTTATAC-------AT
TTAA-TAAACACGTATAGATACTGACATAGCAAACGATTAATCACAGAAC
TCATATTAT-----------ATTATAATATAGGT-TCTTTATCTTTTTTT
AAAATG-------AAATTAGAAATGATAATGATTATGAAATAAAAAACTC
ATA----------TCATAATTTTATTTTT----AATTATTGTGAATCCAC
TCCAATCGAATATTGAATAATCAAATTCTTCAATTCAAATTCAAA-----
-GTTTTCGAGATCTTTAAAAAAGT-----GGATTAATCGGACGAGGACAA
AGAGAGAGTCCCATTCTACATGTCAATACTGACAACAATGAAATTTCTAG
TAAAAGGAAAATCCGTCGACTTTATAAGTTGTGAGGGTTCAAGTCCCTCT
ATCCCCAAATCCTCTTTTATTCCCTAACTATA-CTATA------------
-------------------TTATTTATCCTCTTTTTTTTTTT--CTTTTT
ATCAA-----------------------------TGGGTTTAAGATTCAT
TAGCTTTCTCATTCTACTCTTTCACAAAGGAA-----TGCGAAGAGAACT
CAATGGATCTTATCCTATTCATTGAATAGATTTCTTTTTTATTAGAGTAT
CGGCAAGAAATCTTGGTTATTCACTCTATTTTTAAGTATTATTT-----A
AGTAAACCATGCACAATGCATAGGACTACCCCCCCCC---ATTTTCCAAT
TTTGAATTT--GAAATACTTTAATTAATTTTTTAGTCCTTTTAATTGACA
TAGATACAAATACTCTACTAGGATGATGCACAAGAAAAGGTCAGGATAGC
TCAGTTGGTAGAGCAGAGGACTGAAAATC
>AF519128
CGAAATCGGTAGACGCTACGGACTTGATTGTATTGAGCCTTGGTATGGAA
ACCTGCTAAGTGGTAACTTCCAAATTCAGAGAAACCCTGGAATTAAAAAA
GGGCAATCCTGAGCCAAATCCGTGTTTTGAGAAAACAAGGGGTTCTCGAA
CTAGAATACAAAGGAAAAGGATAGGTGCAGAGACTCAATGGAAGCTGTTC
TAACGAATCGAGTTAATTACGTTGTGTTGTTATTGGAATTCCTT-CTAAT
TCTAAATTAGAGAAAGAGGGGTTT-----TATACTTTATAC-------AT
TTAA-TAAACACGTATAGATACTGACATAGCAAACGATTAATCACAGAAC
TCATATTAT-----------ATTATAATATAGGT-TCTTTATCTTTTTTT
AAAATG-------AAATTAGAAATGATAATGATTATGAAATAAAAAACTC
ATA----------TCATAATTTTTTTTTT----AATTATTGTGAATCCAC
TCCAATCGAATATTGAATAATCAAATTCTTCAATTCAAATTCAAA-----
-GTTTTCGAGATCTTTAAAAAAGT-----GGATTAATCGGACGAGGACAA
AGAGAGAGTCCCATTCTACATGTCAATACTGACAACAATGAAATTTCTAG
TAAAAGGAAAATCCGTCGACTTTATAAGTTGTGAGGGTTCAAGTCCCTCT
ATCCCCAAATCCTCTTTTATTCCCTAACTATA-CTATA------------
-------------------TTATTTATCCTCTTTTTTTT-----CTTTT-
---AA-----------------------------TGGGTTTAAGATTCAT
TAGCTTTCTCATTCTACTCTTTCACAAAGGAA-----TGCGAAGAGAACT
CAATGGATCTTATCCTATTCATTGAATAGATTTCTTTTTTATTAGAGTAT
CGGCAAGAAATCTTGGTTATTCACTCTATTTTTAAGTATTATTT-----A
AGTAAACCATGCACAATGCATAGGACTACCCCCCCC----ATTTTCCAAT
TTTGAATTT--GAAATACTTTAATTAATTTTTTAATCCTTTTAATTGACA
TAGATACAAATACTCTACTAGGATGATGCACAAGAAAAGGTCAGGATAGC
TCAGTTGGTAGAGCAGAGGACTGAAAATC
>Th_intermedium1
?????????????????????????????????????????????????A
ACCTGCTAAGTGGTAACTTCCAAATTCAGAGAAACCCTGGAATTAAAAAA
GGGCAATCCTGAGCCAAATCCGTGTTTTGAGAAAACAAGGGGTTCTCGAA
CTAGAATACAAAGGAAAAGGATAGGTGCAGAGACTCAATGGAAGCTGTTC
TAACGAATCGAGTTAATTACGTTGTGTTGTTAGTGGAATTCCTT-CTAAT
TCTAAATTAGAGAAAGAGGGGTTT-----TATACTTTATAC-------AT
TTAA-TAAACACGTATAGATACTGACATAGCAAACGATTAATCACAGAAC
TCATATTAT-----------ATTATAATATAGGT-TCTTTATCTTTTTTT
AAAATG-------AAATTAGAAATGATAATGATTATGAAATAAAAAACTC
ATA----------TCATAATTTTTTTTTT----AATTATTGTGAATCCAC
TCCAATCGAATATTGAATAATCAAATTCTTCAATTCAAATTCAAA-----
-GTTTTCGAGATCTTTAAAAAAGT-----GGATTAATCGGACGAGGACAA
AGAGAGAGTCCCATTCTACATGTCAATACTGACAACAATGAAATTTCTAG
TAAAAGGAAAATCCGTCGACTTTATAAGTTGTGAGGGTTCAAGTCCCTCT
ATCCCCAAATCCTCTTTTATTCCCTAACTATA-CTATA------------
-------------------TTATTTATCCTCTTTTTTTT-----CTTTTT
ATCAA-----------------------------TGGGTTTAAGATTCAT
TAGCTTTCTCATTCTACTCTTTCACAAAGGAA-----TGCGAAGAGAACT
CAATGGATCTTATCCTATTCATTGAATCGATTTCTTTTTTATTAGAGTAT
CGGCAAGAAATCTTGGTTATTCACTCTATTTTTAAGTATTATTT-----A
AGTAAACCATGCACAATGCATAGGACTACCCCCCCC----ATTTTCCAAT
TTTGAATTT--GAAATACTTTAATTAATTTTTTAGTCCTTTTAATTGACA
TAGATACAAATACTCTACTAGGATGATGCACAAGAAAAGGTCAGGATAGC
TCAGTTGGTAGAGCAGAGGACTGAAAATC
>Th_intermedium2
?????????????????????????????????????????????????A
ACCTGCTAAGTGGTAACTTCCAAATTCAGAGAAACCCTGGAATTAAAAAA
GGGCAATCCTGAGCCAAATCCGTGTTTTGAGAAAACAAGGGGTTCTCGAA
CTAGAATACAAAGGAAAAGGATAGGTGCAGAGACTCAATGGAAGCTGTTC
TAACGAATCGAGTTAATTACGTTGTGTTGTTAGTGGAATTCCTT-CTAAT
TCTAAATTAGAGAAAGAGGGGTTT-----TATACTTTATAC-------AT
TTAA-TAAACACGTATAGATACTGACATAGCAAACGATTAATCACAGAAC
TCATATTAT-----------ATTATAATATAGGT-TCTTTATCTTTTTTT
AAAATG-------AAATTAGAAATGATAATGATTATGAAATAAAAAACTC
ATA----------TCATAATTTTTTTTTT----AATTATTGTGAATCCAC
TCCAATCGAATATTGAATAATCAAATTCTTCAATTCAAATTCAAA-----
-GTTTTCGAGATCTTTAAAAAAGT-----GGATTAATCGGACGAGGACAA
AGAGAGAGTCCCATTCTACATGTCAATACTGACAACAATGAAATTTCTAG
TAAAAGGAAAATCCGTCGACTTTATAAGTTGTGAGGGTTCAAGTCCCTCT
ATCCCCAAATCCTCTTTTATTCCCTAACTATA-CTATA------------
-------------------TTATTTATCCTCTTTTTTTT-----CTTTTT
ATCAA-----------------------------TGGGTTTAAGATTCAT
TAGCTTTCTCATTCTACTCTTTCACAAAGGAA-----TGCGAAGAGAACT
CAATGGATCTTATCCTATTCATTGAATAGATTTCTTTTTTATTAGAGTAT
CGGCAAGAAATCTTGGTTATTCACTCTATTTTTAAGTATTATTT-----A
AGTAAACCATGCACAATGCATAGGACTACCCCCCCC----ATTTTCCAAT
TTTGAATTT--GAAATACTTTAATTAATTTTTTAGTCCTTTTAATTGACA
TAGATACAAATACTCTACTAGGATGATGCACAAGAAAAGGTCAGGATAGC
TCAGTTGGTAGAGCAGAGGACTGAAAATC
>Th_intermedium3
??????????????????????????????????????????????????
ACCTGCTAAGTGGTAACTTCCAAATTCAGAGAAACCCTGGAATTAAAAAA
GGGCAATCCTGAGCCAAATCCGTGTTTTGAGAAAACAAGGGGTTCTCGAA
CTAGAATACAAAGGAAAAGGATAGGTGCAGAGACTCAATGGAAGCTGTTC
TAACGAATCGAGTTAATTACGTTGTGTTGTTAGTGGAATTCCTT-CTAAT
TCTAAATTAGAGAAAGAGGGGTTT-----TATACTTTATAC-------AT
TTAA-TAAACACGTATAGATACTGACATAGCAAACGATTAATCACAGAAC
TCATATTAT-----------ATTATAATATAGGT-TCTTTATCTTTTTTT
AAAATG-------AAATTAGAAATGATAATGATTATGAAATAAAAAACTC
ATA----------TCATAATTTTTTTTTT----AATTATTGTGAATCCAC
TCCAATCGAATATTGAATAATCAAATTCTTCAATTCAAATTCAAA-----
-GTTTTCGAGATCTTTAAAAAAGT-----GGATTAATCGGACGAGGACAA
AGAGAGAGTCCCATTCTACATGTCAATACTGACAACAATGAAATTTCTAG
TAAAAGGAAAATCCGTCGACTTTATAAGTTGTGAGGGTTCAAGTCCCTCT
ATCCCCAAATCCTCTTTTATTCCCTAACTATA-CTATA------------
-------------------TTATTTATCCTCTTTTTTTT-----CTTTTT
ATCAA-----------------------------TGGGTTTAAGATTCAT
TAGCTTTCTCATTCTACTCTTTCACAAAGGAA-----TGCGAAGAGAACT
CAATGGATCTTATCCTATTCATTGAATCGATTTCTTTTTTATTAGAGTAT
CGGCAAGAAATCTTGGTTATTCACTCTATTTTTAAGTATTATTT-----A
AGTAAACCATGCACAATGCATAGGACTACCCCCCCC----ATTTTCCAAT
TTTGAATTT--GAAATACTTTAATTAATTTTTTAGTCCTTTTAATTGACA
TAGATACAAATACTCTACTAGGATGATGCACAAGAAAAGGTCAGGATAGC
TCAGTTGGTAGAGCAGAGGACTGAAAATC
>Th_intermedium4
??????????????????????????????????????????????????
????????AGTGGTAACTTCCAAATTCAGAGAAACCCTGGAATTAAAAAA
GGGCAATCCTGAGCCAAATCCGTGTTTTGAGAAAACAAGGGGTTCTCGAA
CTAGAATACAAAGGAAAAGGATAGGTGCAGAGACTCAATGGAAGCTGTTC
TAACGAATCGAGTTAATTACGTTGTGTTGTTAGTGGAATTCCTT-CTAAT
TCTAAATTAGAGAAAGAGGGGTTT-----TATACTTTATAC-------AT
TTAA-TAAACACGTATAGATACTGACATAGCAAACGATTAATCACAGAAC
TCATATTAT-----------ATTATAATATAGGT-TCTTTATCTTTTTTT
AAAATG-------AAATTAGAAATGATAATGATTATGAAATAAAAAACTC
ATA----------TCATAATTTTTTTTTT----AATTATTGTGAATCCAC
TCCAATCGAATATTGAATAATCAAATTCTTCAATTCAAATTCAAA-----
-GTTTTCGAGATCTTTAAAAAAGT-----GGATTAATCGGACGAGGACAA
AGAGAGAGTCCCATTCTACATGTCAATACTGACAACAATGAAATTTCTAG
TAAAAGGAAAATCCGTCGACTTTATAAGTTGTGAGGGTTCAAGTCCCTCT
ATCCCCAAATCCTCTTTTATTCCCTAACTATA-CTATA------------
-------------------TTATTTATCCTCTTTTTTTT-----CTTTTT
ATCAA-----------------------------TGGGTTTAAGATTCAT
TAGCTTTCTCATTCTACTCTTTCACAAAGGAA-----TGCGAAGAGAACT
CAATGGATCTTATCCTATTCATTGAATCGATTTCTTTTTTATTAGAGTAT
CGGCAAGAAATCTTGGTTATTCACTCTATTTTTAAGTATTATTT-----A
AGTAAACCATGCACAATGCATAGGACTACCCCCCCC----ATTTTCCAAT
TTTGAATTT--GAAATACTTTAATTAATTTTTTAGTCCTTTTAATTGACA
TAGATACAAATACTCTACTAGGATGATGCACAAGAAAAGGTCAGGATAGC
TCAGTTGGTAGAGCAGAGGACTGAAAATC
>AF519155
CGAAATCGGTAGACGCTACGGACTTGATTGTATTGAGCCTTGGTATGGAA
ACCTGCTAAGTGGTAACTTCCAAATTCAGAGAAACCCTGGAATTAAAAAA
GGGCAATCCTGAGCCAAATCCGTGTTTTGAGAAAACAAGGGGTTCTCGAA
CTAGAATACAAAGGAAAAGGATAGGTGCAGAGACTCAATGGAAGCTGTTC
TAACGAATCGAGTTAATTACGTTGTGTTGTTAGTGGAATTCCTT-CTAAT
TCTAAATTAGAGAAAGAGGGGTTT-----TATACTTTATAC-------AT
TTAA-TAAACACGTATAGATACTGACATAGCAAACGATTAATCACAGAAC
TCATATTAT-----------ATTATAATATAGGT-TCTTTATCTTTTTTT
AAAATG-------AAATTAGAAATGATAATGATTATGAAATAAAAAACTC
ATA----------TCATAATTTTTTTTTT----AATTATTGTGAATCCAC
TCCAATCGAATATTGAATAATCAAATTCTTCAATTCAAATTCAAA-----
-GTTTTCGAGATCTTTAAAAAAGT-----GGATTAATCGGACGAGGACAA
AGAGAGAGTCCCATTCTACATGTCAATACTGACAACAATGAAATTTCTAG
TAAAAGGAAAATCCGTCGACTTTATAAGTTGTGAGGGTTCAAGTCCCTCT
ATCCCCAAATCCTCTTTTATTCCCTAACTATA-CTATA------------
-------------------TTATTTATCCTCTTTTTTTTT----CTTTTT
ATCAA-----------------------------TGGGTTTAAGATTCAT
TAGCTTTCTCATTCTACTCTTTCACAAAGGAA-----TGCGAAGAGAACT
CAATGGATCTTATCCTATTCATTGAATAGATTTCTTTTTTATTAGAGTAT
CGGCAAGAAATCTTGGTTATTCACTCTATTTTTAAGTATTATTT-----A
AGTAAACCATGCACAATGCATAGGACTACCCCCCCC----ATTTTCCAAT
TTTGAATTT--GAAATACTTTAATTAATTTTTTAGTCCTTTTAATTGACA
TAGATACAAATACTCTACTAGGATGATGCACAAGAAAAGGTCAGGATAGC
TCAGTTGGTAGAGCAGAGGACTGAAAATC
>AF519156
CGAAATCGGTAGACGCTACGGACTTGATTGTATTGAGCCTTGGTATGGAA
ACCTGCTAAGTGGTAACTTCCAAATTCAGAGAAACCCTGGAATTAAAAAA
GGGCAATCCTGAGCCAAATCCGTGTTTTGAGAAAACAAGGGGTTCTCGAA
CTAGAATACAAAGGAAAAGGATAGGTGCAGAGACTCAATGGAAGCTGTTC
TAACGAATCGAGTTAATTACGTTGTGTTGTTAGTGGAATTCCTT-CTAAT
TCTAAATTAGAGAAAGAGGGGTTT-----TATACTTTATAC-------AT
TTAA-TAAACACGTATAGATACTGACATAGCAAACGATTAATCACAGAAC
TCATATTAT-----------ATTATAATATAGGT-TCTTTATCTTTTTTT
AAAATG-------AAATTAGAAATGATAATGATTATGAAATAAAAAACTC
ATA----------TCATAATTTTTTTTTT----AATTATTGTGAATCCAC
TCCAATCGAATATTGAATAATCAAATTCTTCAATTCAAATTCAAA-----
-GTTTTCGAGATCTTTAAAAAAGT-----GGATTAATCGGACGAGGACAA
AGAGAGAGTCCCATTCTACATGTCAATACTGACAACAATGAAATTTCTAG
TAAAAGGAAAATCCGTCGACTTTATAAGTTGTGAGGGTTCAAGTCCCTCT
ATCCCCAAATCCTCTTTTATTCCCTAACTATA-CTATA------------
-------------------TTATTTATCCTCTTTTTTTT-----CTTTTT
ATCAA-----------------------------TGGGTTTAAGATTCAT
TAGCTTTCTCATTCTACTCTTTCACAAAGGAA-----TGCGAAGAGAACT
CAATGGATCTTATCCTATTCATTGAATAGATTTCTTTTTTATTAGAGTAT
CGGCAAGAAATCTTGGTTATTCACTCTATTTTTAAGTATTATTT-----A
AGTAAACCATGCACAATGCATAGGACTACCCCCCCC----ATTTTCCAAT
TTTGAATTT--GAAATACTTTAATTAATTTTTTAGTCCTTTTAATTGACA
TAGATACAAATACTCTACTAGGATGATGCACAAGAAAAGGTCAGGATAGC
TCAGTTGGTAGAGCAGAGGACTGAAAATC
>AF519165
CGAAATCGGTAGACGCTACGGACTTGATTGTATTGAGCCTTGGTATGGAA
ACCTGCTAAGTGGTAACTTCCAAATTCAGAGAAACCCTGGAATTAAAAAA
GGGCAATCCTGAGCCAAATCCGTGTTTTGAGAAAACAAGGGGTTCTCGAA
CTAGAATACAAAGGAAAAGGATAGGTGCAGAGACTCAATGGAAGCTGTTC
TAACGAATCGAGTTAATTACGTTGTGTTGTTAGTGGAATTCCTT-CTAAT
TCTAAATTAGAGAAAGAGGGGTTT-----TATACTTTATACTTTATACAT
TTAA-TAAACACGTATAGATACTGACATAGCAAACGATTAATCACAGAAC
TCATATTAT-----------ATTATAATATAGGT-TCTTTATCTTTTTTT
AAAATG-------AAATTAGAAATGATAATGATTATGAAATAAAAAACTC
ATA----------TCATAATTTTTTTTTTT---CATTATTGTGAATCCAC
TCCAATCGAATATTGAATAATCAAATTCTTCAATTCAAATTCAAA-----
-GTTTTCGAGATCTTTAAAAAAGT-----GGATTAATCGGACGAGGACAA
AGAGAGAGTCCCATTCTACATGTCAATACTGACAACAATGAAATTTCTAG
TAAAAGGAAAATCCGTCGACTTTATAAGTTGTGAGGGTTCAAGTCCCTCT
ATCCCCAAATCCTCTTTTATTCCCTAACTATA-CTATA------------
-------------------TTATTTATCCTCTTTTTTTT-----CTTTTT
ATCAA-----------------------------TGGGTTTAAGATTCAT
TAGCTTTCTCATTCTACTCTTTCACAAAGGAA-----TGCGAAGAGAACT
CAATGGATCTTATCCTATTCATTGAATAGATTTCTTTTTTATTAGAGTAT
CGGCAAGAAATCTTGGTTATTCACTCTATTTTTAAGTATTATTT-----A
AGTAAACCATGCACAATGCATAGGACTACCCCCCCCC---ATTTTCCAAT
TTTGAATTT--GAAATACTTTAATTAATTTTTTAGTCCTTTTAATTGACA
TAGATACAAATACTCTACTAGGATGATGCACAAGAAAAGGTCAGGATAGC
TCAGTTGGTAGAGCAGAGGACTGAAAATC
>AF519166
CGAAATCGGTAGACGCTACGGACTTGATTGTATTGAGCCTTGGTATGGAA
ACCTGCTAAGTGGTAACTTCCAAATTCAGAGAAACCCTGGAATTAAAAAA
GGGCAATCCTGAGCCAAATCCGTGTTTTGAGAAAACAAGGGGTTCTCGAA
CTAGAATACAAAGGAAAAGGATAGGTGCAGAGACTCAATGGAAGCTGTTC
TAACGAATCGAGTTAATTACGTTGTGTTGTTAGTGGAATTCCTT-CTAAT
TCTAAATTAGAGAAAGAGGGGTTT-----TATACTTTATAC-------AT
TTAA-TAAACACGTATAGATACTGACATAGCAAACGATTAATCACAGAAC
TCATATTAT-----------ATTATAATATAGGT-TCTTTATCTTTTTTT
AAAATG-------AAATTAGAAATGATAATGATTATGAAATAAAAAACTC
ATA----------TCATAATTTTTTTTTTT---CATTATTGTGAATCCAC
TCCAATCGAATATTGAATAATCAAATTCTTCAATTCAAATTCAAA-----
-GTTTTCGAGATCTTTAAAAAAGT-----GGATTAATCGGACGAGGACAA
AGAGAGAGTCCCATTCTACATGTCAATACTGACAACAATGAAATTTTTAG
TAAAAGGAAAATCCGTCGACTTTATAAGTTGTGAGGGTTCAAGTCCCTCT
ATCCCCAAATCCTCTTTTATTCCCTAACTATA-CTATA------------
-------------------TTATTTATCCTCTTTTTTTT-----CTTTTT
ATCAA-----------------------------TGGGTTTAAGATTCAT
TAGCTTTCTCATTCTACTCTTTCACAAAGGAA-----TGCGAAGAGAACT
CAATGGATCTTATCCTATTCATTGAATAGATTTCTTTTTTATTAGAGTAT
CGGCAAGAAATCTTGGTTATTCACTCTATTTTTAAGTATTATTT-----A
AGTAAACCATGCACAATGCATAGGACTACCCCCCCC----ATTTTCCAAT
TTTGAATTT--GAAATACTTTAATTAATTTTTTAGTCCTTTTAATTGACA
TAGATACAAATACTCTACTAGGATGATGCACAAGAAAAGGTCAGGATAGC
TCAGTTGGTAGAGCAGAGGACTGAAAATC
>AF519154
CGAAATCGGTAGACGCTACGGACTTGATTGTATTGAGCCTTGGTATGGAA
ACCTGCTAAGTGGTAACTTCCAAATTCAGAGAAACCCTGGAATTAAAAAA
GGGCAATCCTGAGCCAAATCCGTGTTTTGAGAAAACAAGGGGTTCTCGAA
CTAGAATACAAAGGAAAAGGATAGGTGCAGAGACTCAATGGAAGCTGTTC
TAACGAATCGAGTTAATTACGTTGTGTTGTTAGTGGAATTCCTT-CTAAT
TCTAAATTAGAGAAAGAGGGGTTT-----TATACTTTATACTTTATACAT
TTAA-TAAACACGTATAGATACTGACATAGCAAACGATTAATCACAGAAC
TCATATTAT-----ATTATAA-TATAATATAGGT-TCTTTATCTTTTTTA
AAAATG-------AAATTAGA------AATGATTATGAAATAAAAAACTC
ATA----------TCATAATTTTTTTTT-----AATTATTGTGAATCTAC
TCCAATCGAATATTGAATAATCAAATTCTTCAATTCAAATTCAAA-----
-GTTTTCGAGATCTTTAAAAAAGT-----GGATTAATCGGACGAGGACAA
AGAGAGAGTCCCATTCTACATGTCAATACTGACAACAATGAAATTTCTAG
TAAAAGGAAAATCCGTCGACTTTATAAGTTGTGAGGGTTCAAGTCCCTCT
ATCCCCAAATCCTCTTTTATTCCCTAACTATA------------------
-------------------TTATTTATCCTCTTTTTTTT-----CTTTTT
ATCAA-----------------------------TGGGTTTAAGATTCAT
TAGCTTTCTCATTCTACTCTTTCACAAAGGAA-----TGCGAAGAGAACT
CAATGGATCTTATCCTATTCATTGAATAGATTTCTTTTTTATTAGAGTAT
CGGCAAGAAATCTTGGTTATTCACTCTATTTTTAAGTATTATTT-----A
AGTAAACCATGCACAATGCATAGGACTACCCCCCCCC---ATTTTCAAAT
TTTGAATTT--GAAATACTTTAATTAATTTTTTAGTCCTTTTAATTGACA
TAGATACAAATACTCTACTAGGATGATGCACAAGAAAAGGTCAGGATAGC
TCAGTTGGTAGAGCAGAGGACTGAAAATC
>AF519152
CGAAATCGGTAGACGCTACGGACTTGATTGTATTGAGCCTTGGTATGGAA
ACCTGCTAAGTGGTAACTTCCAAATTCAGAGAAACCCTGGAATTAAAAAA
GGGCAATCCTGAGCCAAATCCGTGTTTTGAGAAAACAAGGGGTTCTCAAA
CTAGAATACAAAGGAAAAGGATAGGTGCAGAGACTCAATGGAAGCTGTTC
TAACGAATCGAGTTAATTACGTTGTGTTGTTAGTGGAATTCCTT-CTAAT
TCTAAATTAGAGAAAGAGGGGTTT-----TATACTTTATAC-------AT
TTAA-TAAACACGTATAGATACTGACATAGCAAACGATTAATCACAGAAC
TCATATT-TATTATATTATAA-TATAATATAGGT-TCTTTATCTTTTTAA
AAAATG-------AAATTAGA------AATGATTTTGAAATAAAAAACTC
ATA----------TCATAATTTTTTTTTTTTT--ATTATGGTGAATCTAC
TCCAATCGAATATTGAATAATAAAATTCTTCAATTCAAATTCAAA-----
-GTTTTCGAGATCTTTAAAAAAGT-----GGATTAATCGAACGAGGACAA
AGAGAGAGTCCCATTCTACATGTCAATACTGACAACAATGAAATTTCTAG
TAAAAGGAAAATCCGTCGACTTTATAAGTTGTGAGGGTTCAAGTCCCTCT
ATCCCCAAATCCTCTTTTATTCCCTAACTATA------------------
-------------------TTATTTATCCTCTTTTTTTTT----CTTTTT
ATCAA-----------------------------TGGGTTTAAGATTCAT
TAGCTTTCTCATTCTACTCTTTCACAAAGGAA-----TGCGAAGAGAACT
CAATGGATCTTATCCTATTCATTGAATAGATTTCTTTTTTATTAGAGTAT
CGGCAAGAAATCTTGGTTATTCACTCTATTTTTAAGTATTATTT-----A
AGTAAACCATGCACAATGCATAGGACTACCCCCCC-----ATTTTCAAAT
TTAGAATTT--GAAATACTTTAATTAATTTTTTAGTCCTTTTAATTGACA
TAGATACAAATACTCTACTAGGATGATGCACAAGAAAAGGTCAGGATAGC
TCAGTTGGTAGAGCAGAGGACTGAAAATC
>AF519117
CGAAATCGGTAGACGCTACGGACTTGATTGTATTGAGCCTTGGTATGGAA
ACCTGCTAAGTGGTAACTTCCAAATTCAGAGAAACCCTGGAATTAAAAAA
GGGCAATCCTGAGCCAAATCCGTGTTTTGAGAAAACAAGGGGTTCTCGAA
CTAGAATACAAAGGAAAAGGATAGGTGCAGAGACTCAATGGAAGCTGTTC
TAACGAATCGAGTTAATTACGTTGTGTTGTTAGTGGAATTCCTT-CTAAT
TCTAAATTAGAGAAAGAGGGGTTT-----TATACTTTATAC-------AT
TTAA-TAAACACGTATAGATGCTGACATAGCAAACGATTAATCACAGAAC
TCATATTAT-----------ATTATAATATAGGT-TCTTTATCTTTTTTA
AAAATG-------AAATTAGA------AATGATTTTTAAATAAAAAACTC
ATA----------TCATAATTTTTTTTT------ATTATTGTGAATCTAC
TCCAATCGAATATTGAATAATAAAATTCTTCAATTCAAATTCAAA-----
-GTTTTCGAGATCTTTAAAAAAGT-----GGATTAATCGGACGAGGACAA
AGAGAGAGTCCCATTCTACATGTCAATACTGACAACAATGAAATTTCTAG
TAAAAGGAAAATCCGTCGACTTTATAAGTTGTGAGGGTTCAAGTCCCTCT
ATCCCCAAATCCTCTTTTATTCCCTAACTATA------------------
-------------------TTATTTATCCTCTTTTTTTTTT---CTTTTT
ATCAA-----------------------------TGGGTTTAAGATTCAT
TAGCTTTCTCATTCTACTCTTTCACAAAGGAA-----TGCGAAGAGAACT
CAATGGATCTTATCCTATTCATTGAATAGATTTCTTTTTTATTAGAGTAT
CGGCAAGTAATCTTGGTTATTCACTCTATTTTCAAGTATTATTT-----A
AGTAAACCATGCACAATGCATAGGACTACCCCCC------ATTTTCAAAT
TTTGAATTT--GAAATACTTTAATTAATTTTTTAGTCCTTTTAATTGACA
TAGATACAAATACTCTACTAGGATGATGCACAAGAAAAAGTCAGGATAGC
TCAGT????????????????????????
>AF519116
CGAAATCGGTAGACGCTACGGACTTGATTGTATTGAGCCTTGGTATGGAA
ACCTGCTAAGTGGTAACTTCCAAATTCAGAGAAACCCTGGAATTAAAAAA
GGGCAATCCTGAGCCAAATCCGTGTTTTGAGAAAACAAGGGGTTCTCGAA
CTAGAATACAAAGGAAAAGGATAGGTGCAGAGACTCAATGGAAGCTGTTC
TAACGAATCGAGTTAATTACGTTGTGTTGTTAGTGGAATTCCTT-CTAAT
TCTAAATTAGAGAAAGAGGGGTTT-----TATACTTTATAC-------AT
TTAA-TAAACACGTATAGATGCTGACATAGCAAACGATTAATCACAGAAC
TCATATTAT-----------ATTATAATATAGGT-TCTTTATCTTTTTTA
AAAATG-------AAATTAGA------AATGATTTTTAAATAAAAAACTC
ATA----------TCATAATTTTTTTTT------ATTATTGTGAATCTAC
TCCAATCGAATATTGAATAATAAAATTCTTCAATTCAAATTCAAA-----
-GTTTTCGAGATCTTTAAAAAAGT-----GGATTAATCGGACGAGGACAA
AGAGAGAGTCCCATTCTACATGTCAATACTGACAACAATGAAATTTCTAG
TAAAAGGAAAATCCGTCGACTTTATAAGTTGTGAGGGTTCAAGTCCCTCT
ATCCCCAAATCCTCTTTTATTCCCTAACTATA------------------
-------------------TTATTTATCCTCTTTTTTTTTT---CTTTTT
ATCAA-----------------------------TGGGTTTAAGATTCAT
TAGCTTTCTCATTCTACTCTTTCACAAAGGAA-----TGCGAAGAGAACT
CAATGGATCTTATCCTATTCATTGAATAGATTTCTTTTTTATTAGAGTAT
CGGCAAGTAATCTTGGTTATTCACTCTATTTTCAAGTATTATTT-----A
AGTAAACCATGCACAATGCATAGGACTACCCCCC------ATTTTCAAAT
TTTGAATTT--GAAATACTTTAATTAATTTTTTAGTCCTTTTAATTGACA
TAGATACAAATACTCTACTAGGATGATGCACAAGAAAAAGTCAGGATAGC
TCAGTTGGTAGAGCAGAGGACTGAAAATC
>AF519118
CGAAATCGGTAGACGCTACGGACTTGATTGTATTGAGCCTTGGTATGGAA
ACCTGCTAAGTGGTAACTTCCAAATTCAGAGAAACCCTGGAATTAAAAAA
GGGCAATCCTGAGCCAAATCCGTGTTTTGAGAAAACAAGGGGTTCTCGAA
CTAGAATACAAAGGAAAAGGATAGGTGCAGAGACTCAATGGAAGCTGTTC
TAACGAATCGAGTTAATTACGTTGTGTTGTTAGTGGAATTCCTT-CTAAT
TTTAAATTAGAGAAAGAGGGGTTT-----TATACTTTATAC-------AT
TTAA-TAAACACGTATAGATACTGACATAGCAAACGATTAATCACAGAAC
TCATATTAT-----------ATTATAATATAGGT-TCTTTATCTTTTTTA
AAAATG-------AAATTAGA------AATGATTTTGAAATAAAAAACTC
ATA----------TCATAATTTTTTTTTT-----ATTATTGTGAATCTAC
TCCAATCGAATATTGAATAATAAAATTCTGCAATTCAAATTCAAA-----
-GTTTTCGAGATCTTTTAAAAAGT-----GGATTAATCGGACGAGGACAA
AGAGAGAGTCCCATTCTACATGTCAATACTGACAACAATGAAATTTCTAG
TAAAAGGAAAATCCGTCGACTTTATAAGTTGTGAGGGTTCAAGTCCCTCT
ATCCCCAAATCCTCTTTTATTCCTTAACTATA------------------
-------------------TTATTTATCCTCTTTTTTTT-----CTTTTT
ATCAA-----------------------------TGGGTTTAAGATTCAT
TAGCTTTCTCATTCTACTATTTCACAAAGGAA-----TGCGAAGAGAACT
CAATGGATCTTATCCTATTCATTGAATAGATTTCTTTTTTATTAGAGTAC
CGGCAAGAAATCTTGGTTATTCACTCTATTTTTAAGTATTATTT-----A
AGTAAACCATGCACAATGCATAGGACTACCCCCCCC----ATTTTCCAAT
TTTGAATTT--GAAATACTTTAATTAATTTTTTAGTCCTTTTAATTGACA
TAGATACAAATACTCTACTAGGATGATGCACAAGAAAAGGTCAGGATAGC
TCAGTTGGTAGAGCAGAGGACTGAAAATC
>AF519119
CGAAATCGGTAGACGCTACGGACTTGATTGTATTGAGCCTTGGTATGGAA
ACCTGCTAAGTGGTAACTTCCAAATTCAGAGAAACCCTGGAATTAAAAAA
GGGCAATCCTGAGCCAAATCCGTGTTTTGAGAAAACAAGGGGTTCTCGAA
CTAGAATACAAAGGAAAAGGATAGGTGCAGAGACTCAATGGAAGCTGTTC
TAACGAATCGAGTTAATTACGTTGTGTTGTTAGTGGAATTCCTT-CTAAT
TCTAAATTAGAGAAAGAGGGGTTT-----TATACTTTATAC-------AT
TTAA-TAAACACGTATAGATACTGACATAGCAAACGATTAATCACAGAAC
TCATATTAT-----------ATTATAATATAGGT-TCTTTATCTTTTTTA
AAAATG-------AAATTAGA------AATGATTTTGAAATAAAAAACTC
ATA----------TCATAATTTTTTTTT------ATTATTGTGAATCTAC
TCCAATCGAATATTGAATAATAAAATTCTTCAATTCAAATTCAAA-----
-GTTTTCGAGATCTTTTAAAAAGT-----GGATTAATCGGACGAGGACAA
AGAGAGAGTCCCATTCTACATGTCAATACTGACAACAATGAAATTTCTAG
TAAAAGGAAAATCCGTCGACTTTATAAGTTGTGAGGGTTCAAGTCCCTCT
ATCCCCAAATCCTCTTTTATTCCCTAACTATA------------------
-------------------TTATTTATCCTCTTTTTTTT-----CTTTTT
ATCAA-----------------------------TGGGTTTAAGATTCAT
TAGCTTTCTCATTCTACTATTTCACAAAGGAA-----TGCGAAGAGAACT
CAATGGATCTTATCCTATTCATTGAATAGATTTCTTTTTTATTAGAGTAT
CGGCAAGAAATCTTGGTTATTCACTCTATTTTAAAGTATTATTT-----A
AGTAAACCATGCACAATGCATAGGACTACCCCCCCC----ATTTTCAAAT
TTTGAATTT--GAAATACTTTAATTAATTTTTTAGTCCTTTTAATTGACA
TAGATACAAATACTCTACTAGGATGATGCACAAGAAAAGGTCAGGATAGC
TCAGTTGGTAGAGCAGAGGACTGAAAATC
>AF519121
CGAAATCGGTAGACGCTACGGACTTGATTGTATTGAGCCTTGGTATGGAA
ACCTGCTAAGTGGTAACTTCCAAATTCAGAGAAACCCTGGAATTAAAAAA
GGGCAATCCTGAGCCAAATCCGTGTTTTGAGAA-----GGGATTCTCGAA
CTAGAATACAAAGGAAAAGGATAGGTGCAGAGACTCAATGGAAGCTGTTC
TAACGAATCGAGTTAATTACGTTGTGTTGTTAGTGGAATTCCTT-CTAAT
TCGAAATTAGAGAAAGAGGGGTTT-----TATACTTTATAC-------AT
TTAA-TAAACACGTATAGATACTGACATAGCAAACGATTAATCACAGAAC
TCATATTAT----------------AATATAGGT-TCTTTATCTTTTTTC
AAAAT-------AAAATTAGA------AATGATTATGAAATAAAAAACTC
ATA----------TCATAATTTTTTTTT----GAATTATTGTGAATCCAC
TCCAATCGAATATTGAATAATCAAATTCTTCAATTCAAATTCAAA-----
-GTTTT-GAGAACTTTAAAAAAGT-----GGATTAATCGGACGAGGACAA
AGAGAGAGTCCCATTCTACATGTCAATACTGACAACAATGAAATTTCTAG
TAAAAGGAAAATCCGTCGACTTTATAAGTTGTGAGGGTTCAAGTCCCTCT
ATCCCCAAATCCTCTTTT--------------------------------
-------------------------------TTTTTT-------CTTTTT
ATCAA-----------------------------TGGGTTTAAGATTCAT
TAGCTTTCTCATTCTACTCTTTCACAAAGGAAAGGAATGCGAAGAGAACT
CAATGGATCTTATCCTATTCATTGAATAGATTTCTTTTTTATTAGAGTAT
CGGCAAGAAATCTTGGTTATTCACTCTATTTTTAAGTATTATTT-----A
AGTAAACCATGCNCAATGCATAGGACTACCCCCCCCC---ATTTTCAAAT
TTTGAATTT--GAAATACTTTAATTGATTTTTTAGTCCTTTTAATTGACA
TAGATACAAATACTCTACTAGGATGATGCACAAGAAAAGGTCAGGATAGC
TCAGTTGGTAGAGCAGAGGACTGAAAATC
>AF519125
CGAAATCGGTAGACGCTACGGACTTGATTGTATTGAGCCTTGGTATGGAA
ACCTGCTAAGTGGTAACTTCCAAATTCAGAGAAACCCTGGAATTAAAAAA
GGGCAATCCTGAGCCAAATCCGTGTTTTGAGAA-----GGGATTCTCGAA
CTAGAATACAAAGGAAAAGGATAGGTGCAGAGACTCAATGGAAGCTGTTC
TAACGAATCGAGTTAATTACGTTGTGTTGTTAGTGGAATTCCTT-CTAAT
TCTAAATTAGAGAAAGAGGGGTTT-----TATACTTTATAC-------AT
TTAA-TAAACACGTATAGATACTGACATAGCAAACGATTAATCACAGAAC
TCATATTAT----------------AATATAGGT-TCTTTATCTTTTTTA
AAAAT-------AAAATGAGA------AATGATTATGAAATAAAAAACTC
ATA----------TCATAATTTTATTTT----GAATTATTGTGAATCCAC
TCCAATCGAATATTGAATAATCAAATTCTTCAATTAAAATTCAAA-----
-GTTTT-GAGAACTTTAAAAAAGT-----GGATTAATCGGACGAGGACAA
AGAGAGAGTCCCATTCTACATGTCAATACTGACAACAATGAAATTTCTAG
TAAAAGGAAAATCCGTCGACTTTATAAGTTGTGAGGGTTCAAGTCCCTCT
ATCCCCAAATCCTCTTTT--------------------------------
-------------------------------TTTTTT-------CTTTTT
ATCAA-----------------------------TGGGTTTAAGATTCAT
TAGCTTTCTCATTCTACTCTTTCACAAAGGAAAGGAATGCGAAGAGAACT
CAATGGATCTTATCCTATTCATTGAATAGATTTCTTTTTTATTAGAGTAT
CGGCAAGAAATCTTGGTTATTCGCTCTATTTTTAAGTATTATTT-----A
AGTAAACCATGCACAATGCATAGGACTACTCCCCCC----ATTTTCAAAT
TTGGAATTT--GAAATACTTTAATTGATTTTTTAGTCCTTTTAATTGACA
TAGATACAAATACTCTACTAGGATGATGCACAAGAAAAGGTCAGGATAGC
TCAGTTGGTAGAGCAGAGGACTGAAAATC
>AF519124
CGAAATCGGTAGACGCTACGGACTTGATTGTATTGAGCCTTGGTATGGAA
ACCTGCTAAGTGGTAACTTCCAAATTCAGAGAAACCCTGGAATTAAAAAA
GGGCAATCCTGAGCCAAATCCGTGTTTTGAGAA-----GGGATTCTCGAA
CTAGAATACAAAGGAAAAGGATAGGTGCAGAGACTCAATGGAAGCTGTTC
TAACGAATCGAGTTAATTACGTTGTGTTGTTAGTGGAATTCCTT-CTAAT
TCTAAATTAGAGAAAGAGGGGTTT-----TATACTTTATAC-------AT
TTAA-TAAACACGTATAGATACTGACATAGTAAACGATTAATCACAGAAC
TCATATTAT----------------AATATAGGT-TCTTTATCTTTTTTA
AAATTTCAAAATAAAATTCGA------AATGATTATGAAATAAAAAACTC
ATA----------TCATAATTTTATTTT----GAATTATTGTGAATCCAC
------CGAATATTGAATAATCAAATTCTTCAATTCAAATTCAAA-----
-GTTTT-GAGAACTTTCAAAAAGT-----GGATTAATCGGACGAGGACAA
AGAGAGAGTCCCATTCTACATGTCAATACTGACAACAATGAAATTTCTAG
TAAAAGGAAAATCCGTCGACTTTATAAGTTGTGAGGGTTCAAGTCCCTCT
ATCCCCAAATCCTCTTTT--------------------------------
-------------------------------TTTTTTT------CTTTTT
ATCAA-----------------------------TGGGTTTAAGATTCAT
TAGCTTTCTCATTCTACTCTTTCACAAAGGAAAGGAATGCGAAGAGAACT
CAATGGATCTTATCCTATTCATTGAATAGATTTCTTTTTTATTAGAGTAT
CGGCAAGAAATCTTGGTTATTCACTCTATTTTTAAGTATTATTT-----A
AGTAAACCATGCACAATGCATAGGACTACCCCCCC-----TTTTTCAAAT
TTTGAATTTGAGAAATACTTTAATTGATTTTTTAGTCCTTTTAATTGACA
TAGATACAAATACTCTACTAGGATGATGCACAAGAAAAGGTCAGGATAGC
TCAGTTGGTAGAGCAGAGGACTGAAAATC
>AF519120
CGAAATCGGTAGACGCTACGGACTTGATTGTATTGAGCCTTGGTATGGAA
ACCTGCTAAGTGGTAACTTCCAAATTCAGAGAAACCCTGGAATTAAAAAA
GGGCAATCCTGAGCCAAATCCGTGTTTTGAGAA-----GGGATTCTCGAA
CTAGAATACAAAGGAAAAGGATAGGTGCAGAGACTCAATGGAAGCTGTTC
TAACGAATCGAGTTAATTACGTTGTGTTGTTAGTGGAATTCCTT-CTAAT
TCTAAATTAGAGAAAGAGGGGTTT-----TATACTTTATAC-------AT
TTAA-TAAACACGTATAGATACTGACATAGTAAACGATTAATCACAGAAC
TCATATTAT----------------AATATAGGT-TCTTTATCTTTTTTA
AAATTT-AAAATAAAATTAGA------AATGATTATGAAATAAAAAACTC
ATA----------TCATAATTTTATTTT----GAATTATTGTGAATCCAC
TCCATTCGAATATTGAATAATCAAATTCTTCAATTCAAATTCAAA-----
-GTTTT-GAGAACTTTTAAAAAGT-----GGATTAATCGGACGAGGACAA
AGAGAGAGTCCCATTCTACATGTCAATACTGACAACAATGAAATTTCTAG
TAAAAGGAAAATCCGTCGACTTTATAAGTTGTGAGGGTTCAAGTCCCTCT
ATCCCCAAATCCTCTTTT--------------------------------
-------------------------------TTTTTT-------CTTTTT
ATCAA-----------------------------TGGGTTTAAGATTCAT
TAGCTTTCTCATTCTACTCTTTCACAAAGGAAAGGAATGCGAAGAGAACT
CAATGGATCTTATCCTATTCATTGAATAGATTTCTTTTTTATTAGAGTAT
CGGCAAGAAATCTTGGTTATTCACTCTATTTTTAAGTATTATTT-----A
AGTAAACCATGCACAATGCATAGGACTACCCCCCCCCC--TTTTTCAAAT
TTTAAATTTGAGAAATACTTTAATTGATTTTTTAGTCCTTTTAATTGACA
TAGATACAAATACTCTACTAGGATGATGCACAAGAAAAGGTCAGGATAGC
TCAGTTGGTAGAGCAGAGGACTGAAAATC
>AF519122
CGAAATCGGTAGACGCTACGGACTTGATTGTATTGAGCCTTGGTATGGAA
ACCTGCTAAGTGGTAACTTCCAAATTCAGAGAAACCCTGGAATTAAAAAA
GGGCAATCCTGAGCCAAATCCGTGTTTTGAGAA-----GGGATTCTCGAA
CTAGAATACAAAGGAAAAGGATAGGTGCAGAGACTCAATGGAAGCTGTTC
TAACGAATCGAGTTAATTACGTTGTGTTGTTAGTGGAATTCCTT-CTAAT
TCTAAATTAGAGAAAGAGGGGTTT-----TATACT--------------T
TTAA-TAAACACGTATAGATACTGACATAGCAAACGATTAATCACAGAAC
TCATATTAT----------------AATATAGGT-TCTTTATCTTTTTTT
AAATTTCGAAATAAAATTAGA------AATGATTATGAAATAAAAAACTC
ATA----------TCATAATTTTATTTTT----AATTATTGTGAATCCAC
TCCATTCGAATATTGAATAATCAAATTCTTCAATTCAAATTCAAA-----
-GTTTT-GAGAACTTTTAAAAAGT-----GGATTAATCGGACGAGGACAA
AGAGAGAGTCCCATTCTACATGTCAATACTGACAACAATGAAATTTCTAG
TAAAAGGAAAATCCGTCGACTTTATAAGTTGTGAGGGTTCAAGTCCCTCT
ATCCCCAAATCCTCTTTT--------------------------------
-------------------------------TTTTTT-------CTTTTT
ATCAA-----------------------------TGGGTTTAAGATTCAT
TAGCTTTCTCATTCTACTCTTTCACAAAGGAAAGGAATGCGAAGAAAACT
CAATGGATCTTATCCTATTCATTGAATAGATTTCTTTTTTATTAGAGTAT
CGGCAAGAAATCTTGGTTATTCACTCTATTTTTAAGTATTATTT-----A
AGTAAACCATGCACAATGCATAGGACTACCCCCCC-------TTTCAAAT
TTTGAATTT--GAAATACTTTAATTGATTTTTTAGTCCTTTTAATTGACA
TAGATACAAATACTCTACTAGGATGATGCACAAGAAAAGGTCAGGATAGC
TCAGTTGGTAGAGCAGAGGACTGAAAATC
>AF519127
CGAAATCGGTAGACGCTACGGACTTGATTGTATTGAGCCTTGGTATGGAA
ACCTGCTAAGTGGTAACTTCCAAATTCAGAGAAACCCTGGAATTAAAAAA
GGGCAATCCTGAGCCAAATCCGTGTTTTGAGAA-----GGGATTCTCGAA
CTAGAATACAAAGGAAAAGGATAGGTGCAGAGACTCAATGGAAGCTGTTC
TAACGAATCGAGTTAATTACGTTGTGTTGTTAGTGGAATTCCTT-CTAAT
TCTAAATTAGAGAAAGAGGGGTTT-----TATACTTTATAC-------AT
TTAA-TAAACACGTATAGATACTGACATAGTAAACGATTAATCACAGAAC
TCATATTAT----------------AATATAGGT-TCTTTATCTTTTTAA
AAATTGCAAAATAAAATTAGA------AATGATTATGAAATAAAAAACTC
ATA----------TCATAATTTTATTTT----GAATTATTGTGAATCCAC
TCCATTCGAATATTGAATAATCAAATTCTTCAATTCAAATTCAAA-----
-GTTTT-GAGAACTTTAAAAAAGT-----GGATTAATCGGACGAGGACAA
AGAGAGAGTCCCATTCTACATGTCAATACTGACAACAATGAAATTTCTAG
TAAAAGGAAAATCCGTCGACTTTATAAGTTGTGAGGGTTCAAGTCCCTCT
ATCCCCAAATCCTCTTTT--------------------------------
-------------------------------TTTTT--------CTTTTT
ATCAA-----------------------------TGGGTTTAAGATTCAT
TAGCTTTCTCATTCTACTCTTTCACAAAGGAAAGGAATGCGAAGAGAACT
CAATGGATCTTATCCTATTCATTGAATAGATTTCTTTTTTATTAGAGTAT
CGGCAAGAAATCTTGGTTATTCACTCTATTTTTAAGTATTATTT-----A
AGTAAACCATGCACAATGCATAGGACTACCCCCCCC---TTTTTTCAAAT
TTTGAATTTGAGAAATACTTTAATTGATTTTTTAGTCCTTTTAATTGACA
TAGATACAAATACTCTACTAGGATGATGCACAAGAAAAGGTCAGGATAGC
TCAGTTGGTAGAGCAGAGGACTGAAAATC
>AJ969267
?????????????CGCTACGGACTTGATTGTATTGAGCCTTGGTATGGAA
ACCTGCTAAGTGGTAACTTCCAAATTCAGAGAAACCCTGGAATTAAAAAA
GGGCAATCCTGAGCCAAATCCGTGTTTTGAGAA-----GGGATTCTCGAA
CTAGAATACAAAGGAAAAGGATAGGTGCAGAGACTCAATGGAAGCTGTTC
TAACGAATCGAGTTAATTACGTTGTGTTGTTAGTGGAATTCCTT-CTAAT
TCTAAATTAGAGAAAGAGGGGTTT-----TATACTTTATAC-------AT
TTAA-TAAACACGTATAGATACTGACATAGCAAACGATTAATCACAGAAC
TCATATTAT----------------AATATAGGT-TCTTTATCTTTTTTA
AAATTTCAAAATAAAATTAGA------AATGATTATGAAATAAAAAACTC
ATA----------TCATAATTTTATTTT----GAATTATTGTGAATCCAC
TCCATTCGAATATTGAATAATCAAATTCTTCAATTCAAATTCAAA-----
-GTTTT-GAGAACTTTAAAAAAGT-----GGATTAATCGGACGAGGACAA
AGAGAGAGTCCCATTCTACATGTCAATACTGACAACAATGAAATTTCTAG
TAAAAGGAAAATCCGTCGACTTTATAAGTTGTGAGGGTTCAAGTCCCTCT
ATCCCCAAATCCTCTTTT--------------------------------
-------------------------------TTTNNNN-------TTTTT
ATCAA-----------------------------TGGGTTTAAGATTCAT
TAGCTTTCTCATTCTACTCTTTCACAAAGGAAAGGAATGCGAAGAGAACT
CAATGGATCTTATCCTATTCATTGAATAGATTTCTTTTTTATTAGAGTAT
CGGCAAGAAATCTTGGTTATTCACTCTATTTTTAAGTATTATTT-----A
AGTAAACCATGCACAATGCATAGGACTANNCCCCCCC-ATTNNNNCAAAT
TTTGAATTTGAGAAATACTTTAATTGATTTTTTAGTCCTTTTAATTGACA
TAGATACAAATACTCTACTAGGATGATGCACAAGAAAAGGTCAGGATAGC
TCAGTTG??????????????????????
>FM163617
?????????????CGCTACGGACTTGATTGTATTGAGCCTTGGTATGGAA
ACCTGCTAAGTGGTAACTTCCAAATTCAGAGAAACCCTGGAATTAAAAAA
GGGCAATCCTGAGCCAAATCCGTGTTTTGAGAA-----GGGATTCTCGAA
CTAGAATACAAAGGAAAAGGATAGGTGCAGAGACTCAATGGAAGCTGTTC
TAACGAATCGAGTTAATTACGTTGTGTTGTTAGTGGAATTTCTT-CAAAT
TCTAAATTAGAGAAAGAGGGGTTT-----TATACTTTATAC-------AT
TTAA-TAAACACGTATAGATACTGACATAGTAAACGATTAATCACAGAAC
TCATATTAT----------------AATATAGGT-TCTTTATCTTTTTAA
AAATTTCTAAATAAAATTAGA------AATGATTATGAAATAAAAAACTC
ATA----------TCATAATTTTATTTT----GAATTATTGTGAATCCAC
TCCATTCGAATATTGAATAATCAAATTCTTCAATTCAAATTCAAA-----
-GTTTT-GAGAACTTTAAAAAAGT-----GGATTAATCGGACGAGGACAA
AGAGAGAGTCCCATTCTACATGTCAATACTGACAACAATGAAATTTCTAG
TAAAAGGAAAATCCGTCGACTTTATAAGTTGTGAGGGTTCAAGTCCCTCT
ATCCCCAAATCCTCTTTT--------------------------------
-------------------------------TTNNNNNNNNNN-------
ATCAA-----------------------------TGGGTTTAAGATTCAT
TAGCTTTCTCATTCTACTCTTTCACAAAGGAAAGGAATGCGAAGAGAACT
CAATGGATCTTATCCTATTCATTGAATAGATTTCTTTTTTATTAGAGTAT
CGGCAAGAAATCTTGGTTATTCACTCTATTTTTAAGTATTATTT-----A
AGTAAACCATGCACAATGCATAGGACTANNCCCCCCC-TTTNNNNCAAAT
TTTGAATTTGAGAAATACTTTAATTGATTTTTTAGTCCTTTTAATTGACA
TAGATACAAATACTCTACTAGGATGATGCACAAGAAAAGGTCAGGATAGC
TCAGTTG??????????????????????
>AJ969355
?????????????CGCTACGGACTTGATTGTATTGAGCCTTGGTATGGAA
ACCTGCTAAGTGGTAACTTCCAAATTCAGAGAAACCCTGGAATTAAAAAA
GGGCAATCCTGAGCCAAATCCGTGTTTTGAGAA-----GGGATTCTCGAA
CTAGAATACAAAGGAAAAGGATAGGTGCAGAGACTCAATGGAAGCTGTTC
TAACGAATCGAGTTAATTACGTTGTGTTGTTAGTGGAATTCCTT-CTAAT
TCTAAATTAGAGAAAGAGGGGTTT-----TATACTTTATAC-------AT
TTAA-TAAACACGTATAGATACTGACATAGTAAACGATTAATCACAGAAC
TCATATTAT----------------AATATAGGT-TCTTTATCTTTTTAA
AAATTTCTAAATAAAATTAGA------AATGATTATGAAATAAAAAACTC
ATA----------TCATAATTTTATTTT----GAATTATTGTGAATCCAC
TCCATTCGAATATTGAATAATCAAATTCTTCAATTCAAATTCAAA-----
-GTTTT-GAGAACTTTAAAAAAGT-----GGATTAATCGGACGAGGACAA
AGAGAGAGTCCCATTCTACATGTCAATACTGACAACAATGAAATTTCTAG
TAAAAGGAAAATCCGTCGACTTTATAAGTTGTGAGGGTTCAAGTCCCTCT
ATCCCCAAATCCTCTTTT--------------------------------
-------------------------------TTNNNNNNNN-------TT
ATCAA-----------------------------TGGGTTTAAGATTCAT
TAGCTTTCTCATTCTACTCTTTCGCAAAGGAAAGGAATGCGAAGAGAACT
CAATGGATCTTATCCTATTCATTGAATAGATTTCTTTTTTATTAGAGTAT
CGGCAAGAAATCTTGGTTATTCACTCTATTTTTAAGTATTATTT-----A
AGTAAACCATGCACAATGCATAGGACTANNCCCCCCC-TTTNNNNCAAAT
TTTGAATTTGAGAAATACTTTAATTGATTTTTTAGTCCTTTTAATTGACA
TAGATACAAATACTCTACTAGGATGATGCACAAGAAAAGGTCAGGATAGC
TCAGTTG??????????????????????
>AJ969296
?????????????CGCTACGGACTTGATTGTATTGAGCCTTGGTATGGAA
ACCTGCTAAGTGGTAACTTCCAAATTCAGAGAAACCCTGGAATTAAAAAA
GGGCAATCCTGAGCCAAATCCGTGTTTTGAGAA-----GGGATTCTCGAA
CTAGAATACAAAGGAAAAGGATAGGTGCAGAGACTCAATGGAAGCTGTTC
TAACGAATCGAGTTAATTACGTTGTGTTGTTAGTGGAATTCCTT-CTAAT
TCTAAATTAGAGAAAGAGGGGTTT-----TATACTTTATAC-------AT
TTAA-TAAACACGTATAGATACTGACATAGCAAACGATTAATCACAGAAC
TCATATTAT----------------AATATAGGT-TCTTTATCTTTTTTA
AAATTTCAAAATAAAATTCGA------AATGATTATGAAATAAAAAACTC
ATA----------TCATAATTTTATTTT----GAATTATTGTGAATCCAC
TCCATTCGAATATTGAATAATCAAATTCTTCAATTCAAATTCAAA-----
-GTTTT-GAGAACTTTTAAAAAG-AAAGTGGATTAATCGGACGAGGACAA
AGAGAGAGTCCCATTCTACATGTCAATACTGACAACAATGAAATTTCTAG
TAAAAGGAAAATCCGTCGACTTTTTAAGTTGTGAGGGTTCAAGTCCCTCT
ATCCCCAAATCCTCTTTT--------------------------------
-------------------------------TTTNNNNN-------TTTT
ATCAA-----------------------------TGGGTTTAAGATTCAT
TAGCTTTCTCATTCTACTCTTTCACAAAGGAAAGGAATGCGAAGAGAACT
CAATGGATCTTATCCTATTCATTGAATAGATTTCTTTTTTATTAGAGTAT
CGGCAAGAAATCTTGGTTATTCACTCTATTTTTAAGTATTATTT-----A
AGTAAACCATGCACAATGCATAGGGCTANNCCCCCCC-TTTNNNNCAAAT
TTTGAATTT--GAAATACTTTAATTGATTTTTTAGTCCTTTTAATTGACA
TAGATACAAATACTCTACTAGGATGATGCACAAGAAAAGGTCAGGATAGC
TCAGTTG??????????????????????
>AJ969295
?????????????CGCTACGGACTTGATTGTATTGAGCCTTGGTATGGAA
ACCTGCTAAGTGGTAACTTCCAAATTCAGAGAAACCCTGGAATTAAAAAA
GGGCAATCCTGAGCCAAATCCGTGTTTTGAGAA-----GGGATTCTCGAA
CTAGAATACAAAGGAAAAGGATAGGTGCAGAGACTCAATGGAAGCTGTTC
TAACGAATCGAGTTAATTACGTTGTGTTGTTAGTGGAATTCCTT-CTAAT
TCTAAATTAGAGAAAGAGGGGTTT-----TATACTTTATAC-------AT
TTAA-TAAACACGTATAGATACTGACATAGCAAACGATTAATCACAGAAC
TCATATTAT----------------AATATAGGT-TCTTTATCTTTTTTA
AAATTTCAAAATAAAATTCGA------AATGATTATGAAATAAAAAACTC
ATA----------TCATAATTTTATTTT----GAATTATTGTGAATCCAC
TCCATTCGAATATTGAATAATCAAATTCTTCAATTCAAATTCAAA-----
-GTTTT-GAGAACTTTTAAAAAG-AAAGTGGATTAATCGGACGAGGACAA
AGAGAGAGTCCCATTCTACATGTCAATACTGACAACAATGAAATTTCTAG
TAAAAGGAAAATCCGTCGACTTTTTAAGTTGTGAGGGTTCAAGTCCCTCT
ATCCCCAAATCCTCTTTT--------------------------------
-------------------------------TTTNNNNN-------TTTT
ATCAA-----------------------------TGGGTTTAAGATTCAT
TAGCTTTCTCATTCTACTCTTTCACAAAGGAAAGGAATGCGAAGAGAACT
CAATGGATCTTATCCTATTCATTGAATAGATTTCTTTTTTATTAGAGTAT
CGGCAAGAAATCTTGGTTATTCACTCTATTTTTAAGTATTATTT-----A
AGTAAACCATGCACAATGCATAGGGCTANNCCCCCCC-TTTNNNNCAAAT
TTTGAATTT--GAAATACTTTAATTGATTTTTTAGTCCTTTTAATTGACA
TAGATACAAATACTCTACTAGGATGATGCACAAGAAAAGGTCAGGATAGC
TCAGTTG??????????????????????
