# Supplementary material for: On the genome constitution and evolution of intermediate wheatgrass (Thinopyrum intermedium: Poaceae, Triticeae)
Source: BMC Evol Biol. 2011 May 18;11:127. doi: 10.1186/1471-2148-11-127 (PMC3123223; doi:10.1186/1471-2148-11-127)
Supplement: Additional file 2 — Alignment of nuclear GBSSI sequences. A FASTA file comprising partial nuclear GBSSI sequences is given. [file 1471-2148-11-127-S2.FAS]

>AY362757
TGCATCGTCAACGGCATGGACGTCACCGAGTGGAACCCTGCCAAGGACAA
GTTCATCGCTGTCAACTATGACGCCACCACCGTGAGCATCCACCC-----
--------ACACAAAGATGAAACATTTCCTCTTCTTCTTCTT-CCGGTGA
TTG----CTGG-TTCTGAGC------TCTGATGAACAA-GGCAAAGTGAC
----AGGCGTTGGAGGCCAAGGCGCTGAATAAGGAGGCGCTGCAGGCCGA
GGTGGGGCTGCCGGTGGACAGCAAGGTGCCTCTGGTGGCCTTCATCGGCA
GGCTGGAGGAGCAGAAGGGCCCCGACGTGTTGATCGCTGCCATCCCGGAG
ATTGTGCAGGAGGTGGACGTCCAGATCGTGCTCCTGGTACGTTA-TCGTC
GTCGTTGCCGCAACGCCGACCGACATTGCTGATCCCTCCAGAGAAATCTC
CTGATC----GCTGCCCA----TGGGGGT-GGATGGA----TGATTGAA-
??????????????????????????????????????????????????
?????????????????????????TGGT---CGAAT----ACATTGCAG
GGCACCGGGAAGAAGAAGTTCGAGCGGCTACTCAAGAGCATCGAGGAGAA
GTTCCCGGGCAAGGTGAGGGCCGTGGTCAGGTTCAACGCGCCGCTCGCTC
ACCAGATGATGGCCGGCGCTGACATCCTCGCCGTCA
>EF656589
???????????????????ACGTCACCGAGTGGAACCCTGCCAAGGACAA
GTTCATCGCTGTCAACTACGACGCCACCACCGTGAGCATCCACCC-----
--------ACACAAAGATGAAACATTTCCTCTTCTTCTT----CCGGTGA
TTGATTGCTGG-TTCTGAGC------TCTGACGAACAA-GGCAAAGTGAC
----AGGCGTTGGAGGCCAAGGCGCTGAACAAGGAGGCGCTGCAGGCCGA
GGTGGGGCTGCCGGTGGACAGCAAGGTGCCGCTGGTGGCCTTCATCGGCA
GGCTGGAGGAGCAGAAGGGCCCCGACGTGTTGATCGCCGCCATCCCGGAG
ATTGTGCAGGAGGTGGACGTCCAGATCGTGCTCCTGGTACGTTA-TCGTC
GTCGTTGCCGCAATTCCGACCGACATTGCTGATCCCTCCAGAGAAATCTC
CTGATC----GCTGCCCA----TGGGGATTGGATGGA----TGATTGAA-
??????????????????????????????????????????????????
?????????????????????????TGAT---CGAAT----ACATTGCAG
GGCACCGGGAAGAAGAAGTTCGAGCGGCTACTCAAGAGCATCGAGGAGAA
GTTCCCGGGCAAGGTGAGGGCCGTGGTCAGGTTCAACGCGCC????????
????????????????????????????????????
>AF079282
GGCATCGTCAATGGCATGGACGTCAGCGAGTGGGACCCCACCAAGGACAA
GTTCCTCTCCGTCAACTACGACGTCACCACCgtgagcacccaccc-----
--------acacaaag-------atttctt---cctcttcct-ccggtga
tcg----ccgg-ttctgggt--gggttctgacggacga-ggcaaagtgac
----agGCGTTGGAGGGGAAGGCGCTGAACAAGGAGGCGCTGCAGGCTGA
GGTGGGGCTGCCGGTGGACAGGAAGGTGCCGCTGGTGGCGTTCATCGGCA
GGCTGGAGGAGCAGAAGGGCCCGGACGTGATGATCGCCGCCATCCCGGAG
ATCGTGAAGGAGGAGGACGTCCAGATCGTTCTCCTGgtacg----tcg--
------------------????????????????????????????????
??????????????????????????????????????????????????
-tcgacccg----gcaaccc--gacc----gccattgctgaagcttcga-
---tcaagcagacctaattaaggaatgat---tgaat----gcattgcag
GGCACCGGGAAGAAGAAGTTCGAGAAGCTACTCAAGAGCATCGAGGAGAA
GTTCCCGAGCAAGGTGAGGGCCGTGGTCAGGTTCAACGCGCCGCTGGCTC
ACCAGATGATGGCTGGCGCCGACGTGCTCGCCGTCA
>AY011009
GGCATCGTCAACGGCATGGATGTCAGCGAGTGGGACCCCACCAAGGACAA
GTTCCTCGCCGTCAACTACGACGTCACCACCgtgagcacccaccc-----
--acacacacacaaag-------atttcct---cctcttctt-ccggtga
tcg----ccgg-ttctgggt--gggttctgacggacga-ggcaaagtgac
----agGCGTTGGAGGGGAAGGCGCTGAACAAGGAGGCGCTGCAGGCCGA
GGTGGGACTGCCGGTGGACAGGAAGGTGCCGCTGGTGGCGTTCATCGGCA
GGCTGGAGGAGCAGAAGGGCCCGGACGTGATGATCGCCGCCATCCCGGAG
ATCGTGAAGGAGGAGGACGTCCAGATCGTTCTCCTGgtacg----tcg--
------------------????????????????????????????????
??????????????????????????????????????????????????
-tcgacccg----gcaaccc--gacc----gccattgctgaaacttcgg-
---tcaggccgacctaa----ggaatgat---cggat----gcattgcag
GGCACCGGGAAGAAGAAGTTCGAGAAGCTACTCAAGAGCATCGAGGAGAA
GTTCCCCAGCAAGGTGAGGGCCGTGGTCCGGTTCAACGCGCCGCTGGCTC
ACCAGATGATGGCCGGCGCCGACGTGCTCGCCGTCA
>AY011008
GGCATCGTCAACGGCATGGACGTCAGCGAGTGGGACCCCACCAAGGACAA
GTTCCTCTCCGTCAACTACGACGTCACCACCgtgagcacccaccc-----
--acacacacacaaag-------atttcct---cctcttctt-ccggtga
tcg----ccgg-ttctgggt--gggttctgacggacga-ggcaaagtgac
----agGCGTTGGAGGGGAAGGCGCTGAACAAGGAGGCGCTGCAGGCCGA
GGTGGGACTGCCGGTGGACAGGAAGGTGCCGCTGGTGGCGTTCATCGGCA
GGCTGGAGGAGCAGAAGGGCCCGGACGTGATGATCGCCGCCATCCCGGAG
ATCGTGAAGGAGGAGGACGTCCAGATCGTTCTCCTGgtacgt-cgtcg--
------------------????????????????????????????????
??????????????????????????????????????????????????
atcgacccg----gcaaccc--gacc----gccattgctgaaacttcgg-
---tcaagcagacctaattaaggaatgat---cggat----gcgttgcag
GGCACCGGGAAGAAGAAGTTCGAGAAGCTACTCAAGAGCATCGAGGAGAA
GTTCCCCAGCAAGGTGAGGGCCGTGGTCCGGTTCAATGCGCCGCTGGCTC
ACCAGATGATGGCCGGCGCCGACGTGCTCGCCGTCA
>AF079280
GGCATCGTCAACGGCATGGACGTCAGCGAGTGGGACCCCACCAAGGACAA
GTTCCTCGCCGTCAACTACGACGCCACCACCgtgagcaccca-----cac
acacacacacacaaag-------atttcct---cctcttctt-ccggtga
acg----ctgg-ttctgggt------tctgacgaacga-ggcaaagtgac
----agGCGTTGGAGGCGAAGGCCCTGAACAAGGAGGCGCTGCAGGCCGA
GGTGGGGCTGCCCGTGGACAGGAAGGTGCCGTTGGTGGCCTTCATCGGCA
GGCTGGAGGAGCAGAAGGGCCCCGACGTGATGATCGCCGCCATCCCGGAG
ATCGTGGAGGACGACGGCGTCCAGATCGTTCTCCTGgtatg----tcg--
------------------accgacattgctgatccgttcagaaaagtctc
ctgata----gctccccgcgcgtggggat-ggatgga----tgattgaa-
??????????????????????????????????????????????????
?????????????????????????tgat---cg-at----gcattgcag
GGCACCGGGAAGAAGAAGTTCGAGCGGCTGCTCAAGAGCGTCGAGGAGAA
GTTCCCAGGCAAGGTGAGGGCCGTGGTCAGGTTCAACGCGCCGCTGGCTC
ACCAGATGATGGCCGGCGCCGACGTGCTCGCCGTCA
>AY011004
GGCATCGTCAATGGCATGGACGTCAGCGAGTGGGACCCCACCAAGGACAA
GTTCCTCCCCGTCAACTACGATGTCACCACCgtgagcacccg--------
-cacacccacacaaag-------atttctt---cctcttctt-ccggtga
tcg----ctgg-ttctgggt------tctgacgaacaa-ggcaaagtgac
----agGCGTTGGAGGGGAAGGCGCTGAACAAGGAGGCGCTGCAGGCCGA
GGTGGGGCTGCCGGTGGACAGGAAGGTGCCGCTGGTGGCGTTCATCGGCA
GACTGGAGGAGCAGAAGGGCCCCGACGTGCTGATCGCCGCCATCCCGGAG
ATCGTGAAGGACGAGGACGTCCAGATTGTTCTCCTGgtacg----tcg--
------------------accgactttgctgatccattcagaaaagtctc
gtgatg----gctcgctg----tggggac-gaatgga----tgattga--
??????????????????????????????????????????????????
?????????????????????????---------aat----gcattgcag
GGCACCGGCAAGAAGAAGTATGAGCGGCTGCTCAAGAGCGTCGAGGAGAA
GTTCCCAGGCAAGGTGAGGGCCGTGGTCAGGTTCAACGCGCCGCTAGCTC
ACCAGATGATGGCCGGCGCCGATGTGCTCGCTGTCA
>Th_intermedium_4b
GGCATCGTCAACGGCATGGACGTCAGCGAGTGGGACCCCGCCAAGGACAA
GTTCCTCGCCGTCAACTACGTCATCACCACCGTGAGCACCCACCC-ACCT
ACCCACCCACGCAAAG-------ATTTCCT---CCTCTTCTT-CCGGTGA
CCG----CTGG-CTCTGGGT------TCTGACGGACGATGGCAAGGTGAC
----AGGCGTTGGAGGGGAAGGCGCTGAACAAGGAGGCGCTGCAGGCCGA
GGTGGGGCTGCCGGTGGACAGGAAGGTGCCGCTGGTGGCCTTCATCGGCA
GGCTGGAGGAGCAGAAGGGCCCCGACGTGATGATCGCCGCCATCCCGGAG
ATCCTCAAGGACGAGGACGTCCAGATTGTTCTCCTGGTACG----TCG--
------------------ACCGACATTGCTGACCCGTTCAGAAAAGTCTG
CTGATATATAGCTCGCCG----TGGGGAT-GGGTGGG----CGATTGA-G
??????????????????????????????????????????????????
?????????????????????????TGAT---CGAAT----GCATTGCAG
GGCACCGGGAAGAAGAAGTTTGAGCGGCTGCTCAAAAGCGTGGAGGAGAA
GTTCCCCGGCAAGGTGAGGGCCGTGGTCAGGTTCAACGCGCTGCTGGCTC
ACCAGATGATGGCCGGCGCCGACTTGCTCGCCGTCA
>Th_intermedium_1b
GGCATCGTCAACGGCATGGACGTCAGCGAGTGGGACCCCGCCAAGGACAA
GTTCCTCGCCGTCAACTACGACATCACCACCGTGAGCACCCACCC-ACCT
ACCCACCCACGCAAAG-------ATTTCCT---CCTCTTCTT-CCGGTGA
CCG----CTGG-CTCTGGGT------TCTGACGGACGATGGCAAGGTGAC
----AGGCGTTGGAGGGGAAGGCGCTGAACAAGGAGGCGCTGCAGGCCGA
GGTGGGGCTGCCGGTGGACAGGAAGGTGCCGCTGGTGGCCTTCATCGGCA
GGCTGGAGGAGCAGAAGGGCCCCGACGTGATGATCGCCGCCATCCCGGAG
ATCCTCAAGGACGAGGACGTCCAGATTGTTCTCCTGGTACG----TCG--
------------------ACCGACATTGCTGACCCGTTCAGAAAAGTCTG
CTGATATATAGCTCGCCG----TGGGGAT-GGGTGGG----CGATTGA-G
??????????????????????????????????????????????????
?????????????????????????TGAT---CGAAT----GCATTGCAG
GGCACCGGGAAGAAGAAGTTTGAGCGGCTGCTCAAAAGCGTGGAGGAGAA
GTTCCCCGGCAAGGTGAGGGCCGTGGTCAGGTTCAACGCGCCGCTGGCTC
ACCAGATGATGGCCGGCGCCGACTTGCTCGCCGTCA
>GU292417
GGCATCGTCAACGGCATGGACGTCAGCGAGTGGGACCCCACCAAGGACAA
GTTCCTCACCGTCAACTACGACATCACCACCGTGAGCACCCACAC-----
TGCCACCCACACAAAG-------ATTTCCT---CCTCTTCTT-CCGGTGA
TCG----CTGG-TTCTGGGT------TCTGACGAACGATGGCAAGGTGAC
----AGGCGTTGGAGGGGAAGGCGCTGAACAAGGAGGCGCTGCAGGCCGA
GGTGGGGCTGCCGGTGGACAGGAAGGTGCCGCTGGTGGCCTTCATCGGCA
GGCTGGAGGAGCAGAAGGGCCCCGACGTGATGATCGCCGCCATCCCGGAG
ATCCTCAAGGACGAGGACGTCCAGATCGTTCTCCTGGTACG----TCG--
------------------ACCGACATTGCTGTTCCGTTCAGAAAAGTCTG
CTGATG----GCTCGCCG----TGGGGAT-GGATGGG----TGATTGA-G
??????????????????????????????????????????????????
?????????????????????????TGACCGCCGAAT----GCATTGCAG
GGCACCGGGAAGAAGAAGTTTGAGCGGCTGCTCAAGAGCGTGGAGGAGAA
GTTCCCGGGCAAGGTGAGGGCCGTGGTCAGGTTCAACGCGCCGCTGGCTC
ACCAGATGATGGCCGGCGCCGACGTGCTCGCCGTCA
>GU292418
GGCATCGTCAACGGCATGGACGTCAGCGAGTGGGACCCCACCAAGGACAA
GTTCCTCACCGTCAACTACGACATCACCACCGTGAGCACCCACAC-----
TGCCACCCACACAAAG-------ATTTCCT---CCTCTTCTT-CCGGTGA
TCG----CTGG-TTCTGGGT------TCTGACGGACGATGGCAAGGTGAC
----AGGCGTTGGAGGGGAAGGCGCTGAACAAGGAGGCGCTGCAGGCCGA
GGTGGGGCTGCCGGTGGACAGGAAGGTGCCGCTGGTGGCCTTCATCGGCA
GGCTGGAGGAGCAGAAGGGCCCCGACGTGATGATCGCCGCCATCCCGGAG
ATCCTCAAGGACGAGGACGTCCAGATCGTTCTCCTGGTACG----TCG--
------------------ACCGACATTGCTGTTCCGTTCAGAAAAGTCTG
CTGATG----GCTCGCCG----TGGGGAT-GGATGGATGGATGATTGA-G
??????????????????????????????????????????????????
?????????????????????????TGAT---CGAAT----GCATTGCAG
GGCACCGGGAAGAAGAAGTTTGAGCGGCTGCTCAAGAGCGTGGAGGAGAA
GTTCCCGGGCAAGGTGAGGGCCGTGGTCAGGTTCAACGCGCCACTGGCTC
ACCAGATGATGGCCGGCGCCGACGTGCTCGCCGTCA
>AF079276
GGCATCGTCAACGGCATGGACGTCACCGAGTGGGACCCCACCAAGGACAA
GTTCCTCGCCGTCAACTACGATGTCACCACCgtgagcacccaccc-----
----acacacaaaaa--------att-------cctcttctt-ccgg---
------------ttctgggt------tctgacaaacaa-ggcaaagtgac
----agGCGTTGGAGGGGAAGGCGCTGAACAAGGAGGCGCTGCAGGCCGA
GGTGGGGCTGCCGGTGGACAGGAAGGTGCCGCTGGTGGCATTCATCGGCA
GGCTCGAGGAGCAGAAGGGCCCCGACGTGATGATCGCCGCCATCCCGGAG
ATTGTGAAGGAGGAGGACGTCCAGATCGTTCTCCTGgtacg----tc?--
------------------????????????????????????????????
??????????????????????????????????????????????????
atcgacccg----gcaaccc--gacc----gccattgctaaaacttcaat
caagctagcagacctaa----ggaatgat---cgaat----gcattgcag
GGCACCGGGAAGAAGAAGTTCGAGCGGCTACTCAAGAGCATTGAGGAGAA
ATTCCCGAGCAAGGTGAGGGCCGTGGTCAGGTTCAACGCGCCCCTGGCTC
ACCAGATGATGGCCGGCGCCGACGTGCTCGCCGTCA
>AF079285
GGCATCGTCAACGGCATGGATGTCAGCGAGTGGGACCCCACCAAGGACAA
GTTCCTCACCGTCAACTACGACGTCACCACCgtgagcacccaccc-----
----accagcacaaag-------atttctt---cctcttctt-ccggtga
tcg----ctgg-ctttgggt------tctgacgaacga-ggcaaagtgac
----agGCGTTGGAGGGGAAGGCGCTGAACAAGGAGGCGCTGCAGGCCGA
GGTGGGGCTGCCGGTGGACCGGAAGGTGCCGCTGGTGGCGTTCATCGGCA
GGCTGGAGGAGCAGAAGGGCCCCGACGTGATGATCGCCGCCATCCCGGAG
ATCGTGAAGGAGGAGGACGTCCAGATCGTTCTCCTGgtacg----tc?--
------------------????????????????????????????????
??????????????????????????????????????????????????
atcaaccc-----gcaaccc--gacc----gccattgctgaaacttcga-
---tcaagcagacctaa----ggaatgat---cgaat----gcattgcag
GGCACCGGGAAGAAGAAGTTTGAGCGGCTGCTCAAGAGCGTGGAGGAGAA
GTTCCCAAGCAAGGTGAGGGCCGTGGTCAGGTTCAACGCGCCGCTGGCTC
ACCAGATGATGGCCGGAGCCGACGTGCTCGCCGTCA
>AF079286
GGCATCGTCAACGGCATGGATGTCAGCGAGTGGGACCCCACCAAGGACAA
GTTCCTCACCGTCAACTACGACGTCACCACCgtgagcacc-accc-----
----accagcacaaag-------atttctt---cctcttctc-ccggtga
tcg----ctgg-ctttgggt------tctgacgaacga-ggcaaagtgac
----agGCGTTGGAGGGGAAGGTGCTGAACAAGGAGGCGCTGCAGGCCGA
GGTGGGGCTGCCGGTGGACCGGAAGGTGCCGCTGGTGGCGTTCATCGGCA
GGCTGGAGGAGCAGAAGGGCCCCGACGTGATGATCGCCGCCATCCCGGAG
ATCGTGAAGGAGGAGGACGTCCAGATCGTTCTCCTGgtacg----tc?--
------------------????????????????????????????????
??????????????????????????????????????????????????
atcaaccc-----gcaaccc--gacc----gccattgctgaaacttcga-
---tcaagcagacctaa----ggaatgat---cgaat----gcattgcag
GGCACCGGGAAGAAGAAGTTTGAGCGGCTGCTCAAGAGCGTGGAGGAGAA
GTTCCCAAGCAAGGTGAGGGCCGTGGTCAGGTTCAACGCGCCGCTGGCTC
ACCAGATGATGGCCGGAGCCGACGTGCTCGCCGTCA
>AF079287
GGCATCGTCAACGGCATGGATGTCAGCGAGTGGGACCCCACCAAGGACAA
GTTCCTCGCCGTCAACTACGACGTCACCACCgtgagcacccaccc-----
----accagcacaaag-------attgctt---cctcttctt-ccggtga
tcg----ctgg-ctttgggt------tctgacgaacga-ggcaaagtgac
----agNCGTTGGAGGGGAAGGCGCTGAACAAGGAGGCGCTGCAGGCCGA
GGTGGGGCTGCCGGTGGACCGGAAGGTGCCGCTGGTGGCGTTCATCGGCA
GGCTGGAGGAGCAGAAGGGCCCCGACGTGATGATCGCCGCCATCCCGGAG
ATCGTGAAGGAGGAGGACGTCCAGATCGTTCTCCTGgtacg----tc?--
------------------????????????????????????????????
??????????????????????????????????????????????????
atcaaccc-----gcaaccc--gacc----gccattgctgaaacttgga-
---tcaagcagaactaa----ggaatgat---cgaat----gcattgcag
GGCACCGGGAAGAAGAAGTTTGAGCGGCTGCTCAAGAGCGTGGAGGAGAA
GTTCCCGAGCAAGGTGAGGGCCGTGGTCAGGTTCAACGCGCCGCTGGCTC
ACCAGATGATGGCCGGAGCCGATGTGCTCGCCGTCA
>AY011006
GGCATCGTCAACGGCATGGACGTCAGCGAGTGGGACCCCACCAAGGACAA
GTTCCTCACTGTCAACTACGACGTCACCACNgtgagcaccca--------
-cacacccac----ag-------atttctt---cctcttctt-cgggtga
tcg----ctgg-ttctgggt------tctgacgaacga-ggcaaagtgac
----agGCGTTGGAGGGGAAGGCGCTGAACAAGGAGGCGCTGCAGGCCGA
GGTGGGGCTGCCGGTGGACAGGAAGGTGCCCCTGGTGGCCTTCATCGGCA
GGCTGGAGGAGCAGAAGGGCCCAGACGTGATGATCGCCGCCATCCCGGAG
ATCGTGAAGGACGAGGACGTCCAGATCGTTCTCCTGgtacg----tc?--
------------------????????????????????????????????
??????????????????????????????????????????????????
atcgacccc----gcaaccc--gacc----gccattgctaaaactttga-
---tcaaccagacctaa----ggactgat---cgaat----gcattgcag
GGCACCGGCAAGAAGAAGTTCGAGCGGCTACTCAAGAGCATCGAGGAGAA
ATTCCCGAGCAAGGTGAGGGCCGTGGTCAGGTTCAACGCGCCGCTGGCTC
ACCAGATGATGGCCGGCGCCGACGTGCTCGCCGTCA
>AF079279
GGCATCGTCAACGGCATGGACGTCAGCGAGTGGGACCCCACCAAGGACAA
GTTCCTTGCCATCAACTACGACGCCACCACCgtgagcacccaccc-----
--acacacacacaaag-------atttcca---cctcttctt--------
ttg----ctgg-ttctgggt------tctgacgaacga-ggcaaagtgac
----agGCGTTGGAGGCGAAGGCGCTGAACAAGGAGGCGCTGCAGGCCGA
GGTGGGGCTGCCCGTGGACAGGAAGGTGCCGCTGCTGGCGTTCATCGGCA
GGCTGGAGGAGCAGAAGGGCCCCGACGTGATGATCGCCGCCATCCCGGAG
ATCGTGGAGGAGGAGGACGTTCAGATCGTTCTCCTGgtacg----tcg--
------------------accgacattgctgatccgttcagaaaagtctc
ctgata----gctcgccg----tcgggat-ggatgga----tgattgaa-
??????????????????????????????????????????????????
?????????????????????????tgat---cgaat----gcattgcag
GGCACCGGGAAGAAGAAGTTCGAGCGGCTGCTCAAGAGCGTCGAGGAGGA
GTTCCCAGGCAAGGTGAGGGCCGTGGTCAGGTTCAACGCGCCGCTGGCTC
ACCAGATGATGGCCGGCGCCGACGTGCTCGCCGTCA
>Th_intermedium_2c
GGCATCGTCAACGGCATGGACGTCAGCGAGTGGGACCCCGCCAAGGACAA
GTTCCTCGCCGTCAACTACGACATCACCACCgtgagcacccaccc-acca
--------acacaaag-------atttcct---cctcttctt-ccggtga
tcg----ctgg-ttctgggt------tctgacgaacgatggcaaggtgac
----agGCGCTGGAGGGGAAGGCGCTGAACAAGGAGGCGCTGCAGGCCGA
GGTGGGGCTGCCGGTGGACAGGAAGGTGCCGCTGGTGGCCTTCATCGGCA
GGCTGGAGGAGCAGAAGGGCCCCGACGTGATGATCGCCGCCATCCCGGAG
ATCCTGAAGGACGAGGACGTCCAGATCGTTCTCCTGgtacg----tcg--
------------------accgacattgctgatccgtgcagaaaagtctg
ctgatg----gctcgccg----tggggat-ggatggg----cgattga-g
??????????????????????????????????????????????????
?????????????????????????tgat---cgaat----gcattgcag
GGCACCGGGAAGAAGAAGTTTGAGCGGCTGCTCAAGAGCGTGGAGGAGAA
GTTCCCGGGCAAGGTGAGGGCCGTGGTCAGGTTCAACGCGCCGCTGGCCC
ACCAGATGATGGCCGGCGCCGACGTGCTCGCCGTCA
>Th_intermedium_2b
????????????GGCATGGACGTCAGCGAGTGGGACCCCACCAAGGACAA
GTTCCTCGCCGTCAACTACGACATCACCACCgtgagcacccaccc-accc
--------acacaaag-------atttcct---cctcttctt-ccagtga
tcg----ctgg-ttctgggt------tctgacgaacgatggcaaggtgac
----agGCGTTGGAGGGGAAGGCGCTGAACAAGGAGGCACTGCAGGCCGA
GGTGGGGCTGCCGGTGGACAGGAAGGTGCCGCTAGTGGCCTTCATCGGCA
GGCTGGAGGAGCAGAAGGGCCCCGACGTGATGATCGCCGCCATCCCGGAG
ATCTTGAAGGACGAGGACGTCCAGATCGTTCTCCTGgtacg----tcg--
------------------accgacattgctgatccgttcagaaaagtctc
ttgatg----gctcgccg----tggggat-ggatggg----tgattga-g
??????????????????????????????????????????????????
?????????????????????????tgat---cgaat----gcattgcag
GGCACCGGGAAGAAGAAGTTTGAGCGGCTGCTCAAGAGCGTGGAGGAGAA
GTTCCCGGGCAAGGTGAGGGCTGTGGTCAGGTTCAACGCGCCGCTGGCTC
ACCAAATGATGGCCGGCGCCGACGTGCTCGCTGTCA
>Th_intermedium_3b
GGCATCGTCAACGGCATGGACGTCAGCGAGTGGGACCCCACCAAGGACAA
GTTCCTCGCCGTCAACTACGACATCACCACCGTGAGCACCCACCC-ACCC
--------ACACAAAG-------ATTTCCT---CCTCTTCTT-CCAGTGA
TCG----CTGG-TTCTGGGT------TCTGACGAACGATGGCAAGGTGAC
----AGGCGTTGGAGGGGAAGGCGCTGAACAAGGAGGCACTGCAGGCCGA
GGTGGGGCTGCCGGTGGACAGGAAGGTGCCGCTAGTGGCCTTCATCGGCA
GGCTGGAGGAGCAGAAGGGCCCCGACGTGATGATCGCCGCCATCCCGGAG
ATCTTGAAGGACGAGGACGTCCAGATCGTTCTCCTGGTACG----TCG--
------------------ACCGACATTGCTGATCCGTTCAGAAAAGTCTC
TTGATG----GCTCGCCG----TGGGGAT-GGATGGG----TGATTGA-G
??????????????????????????????????????????????????
?????????????????????????TGAT---CGAAT----GCATTGCAG
GGCACCGGGAAGAAGAAGTTTGAGCGGCTGCTCAAGAGCGTGGAGGAGAA
GTTCCCGGGCAAGGTGAGGGCTGTGGTCAGGTTCAACGCGCCGCTGGCTC
ACCAAATGATGGCCGGCGCCGACGTGCTCGCTGTCA
>Th_intermedium_1d
GGCATTGTCAACGGCATGGACGTCAGTGAGTGGGACCCCACCAAGGACAA
GTTCCTCGCTGTCAACTACGACGTCACCACCGTGAGCACCCACCC-ACCC
--------ACAAAAAG-------ATCTCTT---CCTCTTCTT-CCGGTGA
TCA----CTGG-TTCTGGGT------TCTGACGAACGA-GGCAAAGTGAC
----AGGCGTTGGAGGGGAAGGCACTGAACAAGGAGGCGCTGCAGGCCGA
GGTGGGGCTGCCGGTGGACAGGAAGGTGCCCCTGGTGGCGTTCATCGGCA
GGTTGGAGGAGCAGAAGGGCCCCGACGTGATGATCGCCGCCATCCCGGAG
ATCGTGAAGGACGAGGACGTCCAGATCGTTCTCCTGGTACG----TCG--
------------------ACCCACATTGCTGACCCGTTCAGGAAAGTCTC
CTGATA----GCTCGCCG----TGGGGAT-GGATGGG----TGACTGA-C
??????????????????????????????????????????????????
?????????????????????????TGAT---CGAAT----GCATTGCAG
GGCACCGGGAAGAAGAAGTTTGAGCGGCTGCTCAAGAGCGTGGAGGAGAA
GTTCCCGAGCAAGGTGAGGGCCGTGGTCAGATTCAACGCGCCGCTGGCTC
ACCAGATGATGGCCGGAGCCGACGTGCTCGCCGTCA
>AY010960
GGCATTGTCAATGGCATGGACGTCAGCGAGTGGGACCCCACCAAGGACAA
GTTCCTCGCGGTCAACTACGACATCACCACCgtgagcacccaccc-accc
--------acacaaag-------atttcct---cctcttctt-ctggtga
acg----ccgg-ttttgagttt----tctgactaacga-ggcaaagtgac
----agGCGTTGGAGGCCAAGGCGCTGAACAAGGAGGCGCTGCAGGCCGA
GGTGGGGCTGCCGGTGAACAGGAAGGTGCCGCTGGTGGCCTTCATCGGCA
GGCTGGAGGAGCAGAAGGGCCCCGACGTGATGATCGCCGCCATCCCGGAG
ATCATGAAGGAGGAGGACGTCCAGATCATTCTCCTCgtacg----tcg--
------------------accgacattgctgatccgttcaaaaaggtctc
ctgata----gctcaccg----tggggat-ggatggatggatgattga-g
??????????????????????????????????????????????????
?????????????????????????tgat---cgaat----gcattgcag
GGCACCGGGAAGAAGAAGTTTGAGCGGCTGCTCAAGAGCGTGGAGGAGAA
GTTCCCAGGCAAGGTGAGGGCCGTGGTCAGGTTCAATGCACCGCTGGCTC
ACCAGATGATGGCCGGCGCCGACTTGCTCGCGGTCA
>AB087716
GGAATCGTCAACGGCATGGACGTCAGTGAGTGGGACCCCACCAAGGACAA
GTTCCTCGCCGTCAACTACGACATCACCACCgtgagcacccagcc-accc
--------acacaaag------gatttcct---cctcttctt-ccggtga
tcg----ctgg-ttctgggttc----tctgactaacga-ggcaaagtgac
----agGCGTTGGAGGCCAAGGCGCTGAACAAGGAGGCACTGCAGGCCGA
GGTGGGGCTGCCGGTGGACAGGAAGGTGCCGCTGGTGGCCTTCATCGGCA
GGCTGGAGGAGCAGAAGGGCCCCGACGTGATGATCGCCGCCATCCCGGAG
ATCCTGAAGGAGGAGGACGTCCAGATCATTCTCCTTgtacg----tcg--
------------------accgacatcgctgatccgcacaaaaaggtctc
ctgata----gctccccg----tgaggat-ggatgga----tgattga-g
??????????????????????????????????????????????????
?????????????????????????tgat---cggat----gaattgcag
GGCACCGGGAAGAAGAAGTTTGAGAAGCTGCTCAAGAGCATGGAGGAGAA
GTTCCCGGGCAAGGTGAGGGCCGTGGTCAGGTTCAACGCGCCGCTAGCTC
ACCAGATGATGGCCGGCGCCGACTTGCTCGCTGTCA
>AY349349
GGCATCGTCAACGGCATGGACGTCAGTGAGTGGGACCCCACCAAGGACAA
GTTCCTCGCCGTCAACTACGACATCACCACCgtgagcacccaccc-accc
--------acacaaag------gatttcct---cctcttctt-ccggtga
tcg----ctgg-ttctgggttc----tctgactaacga-ggcaaagtgac
----agGCGTTGGAGGCCAAGGCGCTGAACAAGGAGGCGCTGCAGGCCGA
GGTGGGGCTGCCGGTGGACAGGAAGGTGCCGCTGGTGGCCTTCATCGGCA
GGCTGGAGGAGCAGAAGGGCCCCGACGTGATGATCGCCGCCATCCCGGAG
ATCCTGAAGGAGGAGGACGTCCAGATCATTCTCCTTgtacg----tcg--
------------------atcgacattgctgatccgcacaaaaaggtctc
ctgata----gctccccg----tgaggat-ggatgga----tgattga-g
??????????????????????????????????????????????????
?????????????????????????tgat---cggat----gaattgcag
GGCACCGGGAAGAAGAAGTTTGAGAAGCTGCTCAAGAGCATGGAGGAGAA
GTTCCCGGGCAAGGTGAGGGCCGTGGTCAGGTTCAACGCGCCGCTAGCTC
ACCAGATGATGGCCGGCGCCGACTTGCTCGCTGTCA
>AY010962
GGCATCGTCAACGGCATGGACGTCAGTGAGTGGGACCCCACCAAGGACAA
GTTCCTCGCCGTCAACTACGACATCACCACCgtgagcacccaccccatcc
--------acacaaag-------atttcgt---cctcttctt-gctgtga
tcg----ctgg-ttctgggttc----tctgactaacga-ggcaaagtgac
----agGCGTTGGAGGCCAAGGCGCTGAACAAGGAGGCGCTGCAGGCCGA
GGTAGGGCTGCCGGTTGACAGGAAGGTGCCGCTGGTGGCCTTCATCGGCA
GGCTGGAGGAGCAGAAGGGCCCTGACCTGATGATCGCCGCCATCCCGGAG
ATCGTGAAGGAGGAGGACGTCCAGATCATTCTCCTTgtacg----tcg--
------------------accgacattgctgatccgttcaaaaaggtctc
ctgata----gctcgccg----tggggat-ggatgga----tgattga-g
??????????????????????????????????????????????????
?????????????????????????tgat---cgaat----gcattgcag
GGCACCGGGAGGAAGAAGTTTGAGAAGCTGCTCAAGAGCATGGAGGAGAA
GTTCCCGGGCAAGGTGAGGGCCGTGGTCAGGTTCAACGCGCCGCTAGCTC
ACCAGATGATGGCCGGCGCCGACTTGCTCGCTGTCA
>AY010991
GGCATCGTCAACGGCATGGACGTCAGTGAGTGGGACCCCACCAAGGACAA
GTTCCTCGCCGTCAACTACGACGTCACCACCgtgagcacccaccc-accc
--------acaaaaag-------atttctt---cctcttctt-ccggtga
tcg----ctgg-ttctgggt------tctgacgaacga-ggcaaagtgac
----agGCGTTGGAGGGGAAGGCACTGAACAAGGCGGTGCTGCAGGCCGA
GGTGGGGCTGCCGGTGGACAGGAAGGTGCCCCTGGTGGCGTTCATCGGCA
GGCTGGAGGAGCAGAAGGGCCCCGACGTGATGATCGCCGCCATCCCGGAG
ATCGTGAAGGACGAGGACGTCCAGATCGTTCTCCTGgtatg----tcg--
------------------accgacattgctgatccgttcagaaaagtctc
ctcata----gctcgccg----tggggat-ggatgga----tgattga-g
??????????????????????????????????????????????????
?????????????????????????tgat---cgaat----gcattgcag
GGCACCGGGAAGAAG---TTCGAGCGTCTGCTCAAGAGCGTCGAGGAGAA
GTTCCCAGGCAAGGTGAGGGCCGTGGTCAGGTTCAACGCGCCGCTGGCTC
ACCAGATGATGGCCGGCGCCGACGTGCTCGCCGTCA
>Th_intermedium_4c
GGCATCGTCAACGGCATGGACGTCAGTGAGTGGGACCCCACCAAGGACAA
GTTCCTCGCCGTCAACTACGACGTCACCACCGTGAGCACCCACCC-ACCC
--------ACAAAAAG-------ATTTCTT---CCTCTTCTT-CCGGTGA
TCG----CTGG-TTCTGGGT------TCTGACGAACGA-GGCAAAGTGAC
----AGGCGTTGGAGGGGAAGGCACTGAACAAGGAGGCGCTGCAGGCCGA
GGTGGGGCTGCCGGTGGACAGGAAGGTGCCCCTGGTGGCGTTCATCGGCA
GGCTGGAGGAGCAGAAGGGCCCCGACGTGATGATCGCCGCCATCCCGGAG
ATCGTGAAGGACGAGGACGTCCAGATCGTTCTCCTGGTATG----TCG--
------------------ACCGACATTGCTGATCCGTTCAGAAAAGTCTC
CTCATA----GCTCGCCG----TGGGGGT-GGATGGA----TGATTGA-G
??????????????????????????????????????????????????
?????????????????????????TGAT---CGAAT----GCATTGCAG
GGCACCGGGAAGAAGAAGTTCGAGCGTCTGCTCAAGAGCATCGAGGAGAA
GTTCCCAGGCAAGGTGAGGGCCGTGGTCAGGTTCAACGCGCCGCTGGCTC
ACCAGATGATGGCCGGCGCCGACGTGCTCGCCGTCA
>Th_intermedium_3f
GGCATCGTCAACGGCATGGACGTCAGTGAGTGGGACCCCACCAAGGACAA
GTTCCTCGCCGTCAACTACGACGTCACCACCGTGAGCACCCACCC-ACCC
--------ACAAAAAG-------ATTTCTT---CCTCTTCTT-CCAGTGA
TCG----CTGG-TTCTGGGT------TCTGACGAACGA-GGCAAAGTGAC
----AGGCGTTGGAGGGGAAGGCACTGAACAAGGAGGCGCTGCAGGCCGA
AGTGGGGCTGCCGGTGGACAGGAAGGTGCCCCTGGTGGCGTTCATCGGCA
GGCTGGAGGAGCAGAAGGGCCCCGACGTGATGATCGCCGCCATCCCTGAG
ATCGTGAAGGACGAGGACGTCCATATCGTTCTCCTGGTATG----TCG--
------------------ACCGACATTGCTGATCCGTTCAGAAAAGTCTC
CTCATA----GCTCGCCG----TGGGGAT-GGATGGA----TGATTGA-G
??????????????????????????????????????????????????
?????????????????????????TGAT---CGAAT----GCATTGCAG
GGCACCGGGAAGAAGAAGTTCGAGCGTCTGCTCAAGAGCGTCGAGGAGAA
GTTCCCAGGCAAGGTGAGGGCCGTGGTCAGGTTCAATGCGCCGCTGGCTC
ACCAGATGATGGCCGGCGCCGACGTGCTCGCCGTCA
>AY360823
GGCATCGTCAATGGCATGGACGTCAGTGAGTGGGACCCCACCAAGGACAA
GTTCCTCGCCGTCAACTACGACGTCACCACCgtgagcacccaccc-accc
--------aca-aaag-------atttctt---cctcttctt-ccggtga
tcg----ctgg-ttctgggt------tctgacgaacga-ggcaaagtgac
----agGCGTTGGAGGGGAAGGCACTGAACAAGGAGGCGCTGCAGGCCGA
GGTGGGGCTGCCGGTGGACAGGAAGGTGCCCCTGGTGGCGTTCATCGGCA
GGCTGGAGGAGCAGAAGGGCCCCGACGTGATGATCGCCGCCATCCCGGAG
ATCGTGAAGGACGAGGACGTCCAGATCGTTCTCCTGgtatg----tcg--
------------------accgacattgctgatccgttcagaaaagtctc
ctcata----gctcgccg----tggggat-ggatgga----tgattga-g
??????????????????????????????????????????????????
?????????????????????????tgat---cgaat----gcattgcag
GGCACCGGGAAGAAGAAGTTCGAGCGTCTGCTCAAGAGCGTCGAGGAGAA
GTTCCCAGGCAAGGTGAGGGCCGTGGTCAGGTTCAACGCGCCGCTGGCTC
ACCAGATGATGGCCGGCGCCGACGTGCTCACCGTCA
>AY360824
GGCATCGTCAATGGCATGGACGTCAGTGAGTGGGACCCCACCAAGGACAA
GTTCCTCGCCGTCAACTACGACGTCACCACCgtgagcacccaccc-accc
--------aca-aaag-------atttctt---cctcttctt-ccggtga
tcg----ctgg-ttctgggt------tctgacgaacga-ggcaaagtgac
----agGCGTTGGAGGGGAAGGCACTGAACAAGGAGGCGCTGCAGGCCGA
GGTGGGGCTGCCGGTGGACAGGAAGGTGCCCCTGGTGGCGTTCATCGGCA
GGCTGGAGGAGCAGAAGGGCCCCGACGCGATGATCGCCGCCATCCCGGAG
ATCGTGAAGGACGAGGACGTCCAGATCGTTCTCCTGgtatg----tcg--
------------------accgacattgctgatccgttcagaaaagtctc
ctcata----gctcgccg----tggggat-ggatgga----tgattga-g
??????????????????????????????????????????????????
?????????????????????????tgat---cgaat----gcattgcag
GGCACCGGGAAGAAGAAGTTCGAGCGTCTGCTCAAGAGCGTCGAGGAGAA
GTTCCCAGGCAAGGTGAGGGCCGTGGTCAGGTTCAACGCGCCGCTGGCTC
ACCAGATGATGGCCGGCGCCGACGTGCTCACCGTCA
>AB154358
GGCATCGTCAACGGCATGGACATTAGCGAGTGGGACCCCACCAAGGACAA
CTTCCTCGCCGTCAACTACGACATCACCACCgtgagcagccaccc-accc
--------acacaaag-------atttcct---cctcttctt-ccggtga
acg----ccgg-ttctgggttc----tctgactaacga-ggcaaagtgac
----agGCGTTGGAGGGCAAGGCACTGAACAAGGAGGCGCTGCAGGCCGA
GGTGGGTCTGCCGGTGGACAGGAAGGTGCCGCTGGTGGCCTTCATCGGCA
GGCTGGAGGAGCAGAAGGGCCCCGACGTGATGATCGCCGCCATCCCGGAG
ATCGTGAAGGAAGAGGATGTCCAGATCATTCTCCTTgtacg----tcg--
------------------accgacattgctgatccgttcaaaaaggtctc
ctgata----gctcgcca----tggggat-ggatgga----tgattga-g
??????????????????????????????????????????????????
?????????????????????????tgat---tgaat----gcattgcag
GGCACCGGGAAAAAGAAGTTTGAGCGGCTGCTCAAGAGCGTCGAGGAGAA
GTTCCCGGGCAAGGTGAGGGCCGTGGTCAGGTTCAACGCGCCGCTGGCTC
ACCAGATGATGGCTGGCGCCGACTTGCTCGCCGTCA
>AY010961
GGCATCGTCAATGGCATGGACGTTAGCGAGTGGGACCCCACCAAGGACAA
GTTCCTCGCCGTCAACTACGACATCACCACCgtgagcacccaccc-atcc
--------acacaaag-------atttcct---cctcttctt-ccggtga
tcg----ctgg-ttttgagc------tctgactaacga-ggcaaagtgac
----agGCGTTGGAGGCCAAGGCGCTGAACAAGGAGGCGCTGCANGCCGA
GGTGGGGCTGCCGGTGGACAGGAANGTGCCACTGGTGGCCTTCATCGGCA
GGCTGGAGGAGCAGAAGGGCCCCGACGTGATGATCGCCGCCATCCCGGAG
ACCGTGAAGGAAGAGGATGTCCAGATCATTCTCCTTgtacg----tcg--
------------------accgacattgctgatccgttcaaaaaggtctc
ctgata----gctcgcca----tggggat-ggatgga----tgattga-g
??????????????????????????????????????????????????
?????????????????????????tgat---cgaat----gcattgcag
GGCACCGGGAAGAAGAAGTTTGAGCGGCTGCTCAAGAGCGTGGAGGAGAA
GTTCCCAGGCAAGGTGAGGGCCGTGGTCAGGTTCAACGCGCCGCTGGCTC
ACCAGATGATGGCCGGCGCCGACTTGCTCGCCGTCA
>AY010964
GGCATCGTCAATGGCATGGACGTTAGCGAGTGGGACCCCACCAAGGACAA
GTTCCTCGCCGTCAACTACGACATCACCACCgtgagcacccaccc-atcc
--------acacaaag-------atttcct---cctcttctt-ccggtga
tcg----ctgg-ttttgagc------tctgactaacga-ggcaaagtgac
----agGCGTTGGAGGCCAAGGCGCTGAACAAGGAGGCGCTGCAGGCCGA
GGTGGGGCTGCCGGTGGACAGGAAGGTGCCACTGGTGGCCTTCATCGGCA
GGCTGGAGGAGCAGAAGGGCCCCGACGTGATGATCGCCGCCATCCCGGAG
ATCGTGAAGGAAGAGGATGTCCAGATCATTCTCCTTgtacg----tcg--
------------------accgacattgctgatccgttcgaacaggtctc
ctgata----gctcgcca----tggggat-ggatgga----tgattga-g
??????????????????????????????????????????????????
?????????????????????????tgat---cgaat----gcattgcag
GGCACCGGGAAAAAGAAGTTTGAGCGGCTGCTCAAGAGCGTGGAGGAGAA
GTTCCCAGGCAAGGTGAGGGCCGTGGTCAGGTTCAACGCGCCGCTGGCTC
ACCAGATGATGGCCGGCGCCGACTTGCTTGCCGTCA
>EU282321
GGCATCGTCAATGGCATGGACGTTAGCGAGTGGGACCCCACCAAGGACAA
GTTCCTCGCCGTCAACTACGACATCACCACCGTGAGCACCCACCC-ATCC
--------ACACAAAG-------ATTTCCT---CCTCCTCTT-CCGGTGA
TCG----CTGG-TTTTGAGC------TCTGACTAACGA-GGCAAAGTGAC
----AGGCGTTGGAGGCCAAGGCGCTGAACAAGGAGGCGCTGCAGGCCGA
GGTGGGGCTACCGGTGGACAGGAAGGTGCCGTTGGTGGCCTTCATCGGCA
GGCTGGAGGAGCAGAAGGGCCCCGACGTGATGATCGCCGCCATCCCGGAG
ATCGTGAAGGAAGAGGATGTCCAGATCATTCTCCTTGTACG----TCG--
------------------ACCGACATTGCTGATCCGTTCAAAAAGGTCTC
CTGATA----GCTCGCCA----TGGGGAT-GGATGGA----TGATTGA-G
??????????????????????????????????????????????????
?????????????????????????TGAG---TGAAT----GCATTGCAG
GGCACCGGGAAGAAGAAGTTTGAGCGGCTGCTCAAGAGCGTGGAGGAGAA
GTTCCCTGGCAAGGTGAGGGCCGTGGTCAGGTTCAACGCGCCGCTAGCTC
ACCAGATGATGGCAGGCGCCGACTTGCTCGCCGTCA
>AF079278
GGCATCGTCAACGGCATGGACGTCAGCGAGTGGGACCCCACCAAGGACAA
GTTCCTCGCCGTCAACTACGACGTCACCACCgtgagcacccaccc-accc
--------acacaaag-------atttctt---cctcttctt-ctggtga
tcg----ctgg-ctctgggt------tctgacgaacga-ggcaaagtgac
----agGCGTTGGAGGGGAAGGCGCTGAACAAGGAGGCGCTGCAGGCCGA
GGTGGGGCTGCCGGTGGACAGGAAGGTGCCCCTGGTGGCGTTCATCGGCA
GGCTGGAGGAGCAGAAGGGCCCCGACGTGATGATCGCCGCCATCCCGGAG
ATCGTGAAGGACGAGGACGTCCAGATCGTTCTCCTGgtacg----tcg--
------------------accgacattgctgatccgttcagaaaagtctc
ctgatg----gctcgccg----tggggat-ggatgga----tgattga-g
??????????????????????????????????????????????????
?????????????????????????tgat---cgaat----gaattgcag
GGCACCGGGAAGAAGAAGTTTGAGCGGCTGCTCAAGAGCGTCGAGGAGAA
GTTCCCAGGCAAGGTGAGGGCCGTGGTCAGGTTCAACGCGCCGCTGGCTC
ACCAGATGATGGCCGGCGCCGACGTGCTTGCCGTCA
>EU282326
GGCATCGTCAACGGCATGGACGTCAGCGAGTGGGACCCCACCAAGGACAA
GTTCCTCGCCGCTAACTACGACATCGCCACCGTGAGCACCTACCC-ACCC
--------ACACAAAG-------ATTTCTT---CCTCTTCTT-CCGGTGA
TCG----CTGG-TTCTGGGT------TCTGACAAACGA-GGCAAAGTGAC
----AGGCGTTGGAGGGGAAGGCGCTGAACAAGGAGGCGCTGCAGGCCGA
GGTGGGGCTGCCGGTGGACAGGAAGGTGCCCCTGGTGGCGTTCATCGGCA
GGCTGGAGGAGCAGAAGGGCCCCGACGTGATGATCGCCGCCATCCCGGAG
ATCGTGAAGGAGGAGGACGTCCAGATTGTTCTCCTGGTACGTACGTTG--
------------------ACCGACATTGCTGATCCGTTCAGAAAAGTCTC
CTGATG----GCTCGCCG----TGGGGAT-GGATGGA----TGATTGA-G
??????????????????????????????????????????????????
?????????????????????????TGAT---CGAAT----GCATTGCAG
GGCACCGGGAAGAAGAAGTTTGAGCGGCTGCTCAAGAGCGTCGAGGAGAA
GTTCCCAGGCAAGGTGAGGGCCGTGGTCAGGTTCAACGCGCCGCTGGCTC
ACCAGATGATGGCCGGCGCCGACGTGCTCGCTGTCA
>AF079273
GGCATTGTCAATGGCATGGACGTCAGCGAGTGGGACCCCACCAAGGACAA
GTTCCTCGCCGTCAACTACGACATCACCACCgtgagcacccaccc-accc
--------acacaaag-------attccct---cctcttctt-ctggtga
atg----ctgg-ttctgggttc----tctgactaacga-ggcaaagtgac
----agGCGTTGGAGGCCAAGGCGCTGAACAAGGAGGCGCTGCAGGCCGA
GGTGGGGCTGCCAGTGGACAGGAAGGTGCCGCTGGTGGCGTTCATTGGCA
GGCTGGAGGAGCAGAAGGGCCCCGACGTGATGGTCGCCGCCATCCCGGAG
ATCGTGAAGGAGGAGGACGTCCAGATCGTTCTCCTTgtacg----tcg--
------------------accgacattgctgatccgttcagaaatgcctc
ctgata----gctcgacg----tggggat-ggatgga----tgattga-g
??????????????????????????????????????????????????
?????????????????????????tggt---cgaat----gcattgcag
GGCACCGGGAAGAAGAAGTTTGAGCGGCTGCTCAAGAGTGTGGAGGAGAA
GTTCCCGGGCAAGGTGAGGGCCGTGGTCAGGTTCAACGCGCCGCTGGCTC
ACCAGATGATGGCCGGAGCCGACNTGCTCGCCGTCA
>AY010959
GGCATCGTCAACGGCATGGACGTCAGTGAGTGGGACCCCACCAAGGACAA
GTTCCTCACCGCCAACTACGACATCACCACCgtgagcaccca--------
---------cacaaag-------atttcct---cctcttctt-ccagtga
tcg----ctgg-ttttgagc------tctgactaacaa-ggcaaagtgac
----agGCGTTGGAGGCCAAGGCGCTGAACAAGGAGGCGCTGCAGGCCGA
GGTGGGGCTGCCGGTGGACAGGAAGGTGCCGCTGGTGGCATTTATCGGCA
GGCTGGAGGAGCAGAAGGGCCCCGACGTGATGATCGCCGCCATCCCGGAG
ATCGTGAAGGAGGAGGACGTCCAGATCATTCTCCTCgtacg----tcg--
------------------accgacattgctgatccgttcaaaaaggtctc
ctgata----gctcgccg----tggggat-ggatgga----tgattga-g
??????????????????????????????????????????????????
?????????????????????????tgtt---cgaat----gcattgcag
GGCACCGGGAAGAAGAAGTTTGAGCGGCTGCTCAAGAGTGTCGAGGAGAA
GTTCCCAGGCAAGGTGAGGGCCGTGGTCAGGTTCAACGCGCCGCTGGCTC
ACCAGATGATGGCCGGCGCCGACTTGCTCGCGGTCA
>AF079277
GGCATCGTCAACGGCATGGACGTCAGCGAGTGGGACCCCGTCAAGGACAA
GTTCCTCACCGTCAACTACGACGTCACCACCgtgagcacccaccc-gccc
--------acacaaag-------atttcct---cctcttcct-ccggtga
tcg----ctggtttctgggt------tctgacggagga-ggcaaagtgac
----agGCGTTGGAGGGGAAGGCGCTGAACAAGGAGGCGCTGCAGGCCGA
GGTGGGGCTGCCAGTGGACCGGAAGGTGCCGCTGGTGGCCTTCATCGGCA
GGCTGGAGGAGCAGAAGGGCCCCGACGTGATGATCGCCGCCATCCCGGAG
ATTTT---GGAGGAGGACGTCCAGATCGTTCTCCTGgtatg----tc?--
------------------????????????????????????????????
??????????????????????????????????????????????????
atcgacccc----gcaacccccgacc----gtcattgctggaactccga-
---tcaagcaggcctaa----ggaatgat---cgaat-gatgcattgcag
GGCACAGGGAAGAAGAAGTTCGAGCGGCTGCTCAAGAGCATCGAGGAGAA
GTTCCCGAGCAAGGTGAGGGCCGTGGTCAGGTTCAACGCGCCGCTGGCTC
ACCAGATGATGGCCGGCGCCGACGTGCTCGCCGTCA
>AY011000
GGCACCGTCAACGGCATGGACGTCAGTGAGTGGGACCCCACCAAGGACAA
GTTCCTCGCCGTCAACTACGACGTCACCACCgtgagcacccaccc-accc
--------acaaaaag-------atttctt---cctcttctt-ctggtga
tcg----ctgg-ttctgggt------tctgacgaacga-ggcaaagtgac
----agGCGTTGGAGGGGAAGGCACTGAACAAGGAGGCGCTGCAGGCCGA
GGTGGGGCTGCCGGTGGACAGGAGGGTGCCCCTGGTGGCGTTCATCGGCA
GGCTGGAGGAGCAGAAGGGCCCCGACGTGATGATCGCCGCCATCCCGGAG
ATCGTGAAGGACGAGGACGTCCAGATCGTTCTCCTGgtatg----tcg--
------------------accgacattgctgatccgttcagaaaagtctc
ctcata----gctcgcta----tggggat-ggatgga----tgattga-g
??????????????????????????????????????????????????
?????????????????????????tgat---cggat----gcattgcag
GGCACCGGGAAGAAAAAGTTCGAGCGGCTGCTCAAGAGCGTGGAGGAGAA
ATTCCCGGGCAAGGTGAGGGCCGTGGTCAGGTTCAATGCGCCGCTGGCTC
ACCAGATGATGGCCGGCGCCGACGTGCTCGCCGTCA
>AF079272
GGCATCGTCAATGGCATGGACGTCAGCGAGTGGGACCCCACCAAGGACAA
GTTCCTTGCCGTCAACTACGATGTCACCACCgtgagcacccgcac-accc
--------acacaaag-------atttctt-------------ccggtga
tcg----ctgg-ttctgggt------tctgacgagcga-ggcaaagtgac
----agGCGTTGGAGGGGAAGGCGCTGAACAAGGAGGCGCTGCAGGCCGA
GGTGGGGCTGCCGGTGGACAGGAAGGTGCCGCTGGTGGCGTTCATCGGCA
GACTGGAGGAGCAGAAGGGCCCCGACGTGCTGATCGCCGCCATCCCGGAG
ATCGTGAAGGACGAGGACGTCCAGATTGTTCTCCTGgtacg----tcg--
------------------accgacattgctgatccattcagaaaagtctc
gtgatg----gctcgctg----tggggac-gaatgga----tgattgaag
??????????????????????????????????????????????????
?????????????????????????tgat---ggaat----gcattgcag
GGCACCGGCAAGAAGAAGTATGAGCGGCTGCTCAAGAGCGTCGAGGAGAA
GTTCCCAGGCAAGGTGAGGGCCGTGGTCAGGTTCAACGCGCCGCTAGCTC
ACCAGATGATGACCGGCGCCGACGTGCTCACTGTCA
>AF079283
GGCATCGTCAACGGCATGGACGTCAGCGAGTGGGACCCCACCAAGGACAA
GTTCCTTGCCGTTAACTACGACGTCACCACCgtgagcacccaccc-accc
--------acacaaag-------atttctt-------------ccggtgg
tca----ctgg-ttcttggt------tctgacgaacga-ggcaaagtgac
----agGCGTTGGAGGGGAAGGCGCTGAACAAGGAGGCGCTGCAGGCCGA
GGTGGGGCTGCCGGTGGACAGGAAGGTGCCGCTGGTGGCGTTCATCGGCA
GGCTGGAGGAGCAGAAGGGCCCCGACGTGATGATCGCCGCCATCCCGGAG
ATCGTGAAGGAGGAGGACGTCCAGATAGTTCTCCTGgtacg----tc?--
------------------????????????????????????????????
??????????????????????????????????????????????????
atcgacccg----gcaaccc--gatc----gccattgctgaaacttcga-
---tcgagcagacctaa----ggaatgat---cgaat----gcattgcag
GGCACCGGGAAGAAGAAGTTCGAGAAGCTACTCAAGAGCGTCGAGGAGAA
ATTCCCGAGCAAGGTGAAGGCCGTGGTTAGGTTCAACGCGCCGCTGGCTC
ACCAGATGATGGCCGGCGCCGACGTGCTGGCCGTCA
>AF079284
GGCATCGTCAACGGCATGGACGTCAGCGAGTGGGACCCCACCAAGGACAA
GTTCCTCGCCATCAACTACGACGTCACCACCgtgagcacccaccc-accc
--------acacaaag-------atttctt-------------ccggtga
ttg----ctgg-ttctgggt------tctgacgaacga-ggcaaagtgac
----agGCGTTGGAGGGGAAGGCGCTGAACAAGGAGGCGCTGCAGGCCGA
GGTGGGGCTGCCGGTGGACAGGAAGGTGCCCCTGGTGGCGTTCATCGGCA
GGCTGGAGGAGCAGAAGGGTCCCGACGTGATGATCGCCGCCATCCCGGAG
ATCGTGAAGGAGGAGGACGTCCAGATCGTTCTCCTGgtacg----tc?--
------------------????????????????????????????????
??????????????????????????????????????????????????
atcgacccc----gcaaccc--gatc----gccattgctgaaacttcga-
---tcaagcagacctaa----ggaatgat---cgaat----gcattgcag
GGCACCGGGAAGAAGAAGTTCGAGAAGCTACTCAAGAGCATTGAGGAGAA
ATTCCCGAGCAAGGTGAGGGCCGTGGTCAGGTTCAACGCGCCGCTGGCTC
ACCAGATGATGGCAGGCGCCGACGTGCTCGCCGTCA
>Th_intermedium_1c
GGCATCGTCAACGGCATGGACGTCAGCGAGTGGGACCCCACCAAGGACAA
GTTCCTCGCCGTCAACTACGACGTCACCACCGTGAGCACCCACCC-ACCC
--------ACACAAAG-------ATTTCTT-------------CCGGTGA
TCG----CTGG-TTCTGGGT------TCTGACGAACGA-GGCAAAGTGAC
----AGGCGTTGGAGGGGAAGGCGCTGAACAAGGAGGCGCTGCAGGCCGA
GGTGGGGCTGCCGGTGGACAGGAAGGTGCCCCTGGTGGCGTTCATCGGCA
GGCTGGAGGAGCAGAAGGGCCCCGACGTGATGATCGCCGCCATCCCGGAG
ATCGTGAAGGAGGAGGACGTCCAGATCGTTCTCCTGGTACC----TC?--
------------------????????????????????????????????
??????????????????????????????????????????????????
ATCAACCCC----GCAACCC--GACC----GCCATTGCTGAAACTTCGA-
---TCAAGCAGACCTAA----GGAATGAT---CGAAT----GCATTGCAG
GGCACCGGGAAGAAGAAGTTCGAGAAGCTACTCAAGAGCATTGAGGAGAA
ATTCCCGAGCAAGGTGAGGGCCGTGGTCAGGTTCAACGCGCCGCTGGCTC
ACCAGATGATGGCCGGAGCCGACGTGCTCGCCGTCA
>AF079268
GGCATCGTCAACGGCATGGATGTCAGCGAGTGGGACCCCACCAAGGACAA
GTTCCTCGCCGTCAGCTACGACATCACCACCgtgagcaaccacac-accc
--------acacaaag-------atttctt-------------ccggtga
tcg----ctgg-ttctgggt------tctgacgaacga-ggcaaagtgac
----agGCGTTGGAGGGGAAGGCGCTGAACAAGGAGGCGCTGCAGGCCGA
GGTGGGGCTGCCGGTGGACCGGAAGGTGCCCCTGGTGGCGTTCATCGGCA
GGCTGGAGGAGCAGAAGGGCCCCGACGTGATGATCGCCGCCATCCCGGAG
ATCCTGAAGGAGGAGGATGTCCAGATCGTTCTCCTGgtaca----tc?--
------------------????????????????????????????????
??????????????????????????????????????????????????
atcgagccc----gcaaccc--gacc----gccattgctgaaacttcga-
---tcaagcagacctaa----ggaatgat---cgaat----gcattgcag
GGCACCGGGAAGGAGAAGTTCGAGCGGCTACTCAGGAGCATTGAGGAGAA
ATTCCCGAGCAAGGTGAGGGCCGTGGTCAGGTTCAACGCGCCGCTGGCTC
ACCAGATGATGGCCGGCGCCGACGTGCTCGCCGTCA
>Th_intermedium_3e
GGCATCGTCAACGGCATGGACGTCAGCGAGTGGGACCCCACCAAGGACAA
GTTCCTCGCCGTCAACTACGACGTCACCACCGTGAGCACCCACCC-ACCC
--------ACACAAAG-------ATTTCTT-------------CCGGTGA
TCG----CTGG-TTCTGGGT------TCTGACGAACGA-GGCAAAGTGAC
----AGGCGTTGGAGGGGAAGGCGCTGAACAAGGAGGCGCTGCAGGCCGA
GGTGGGGCTGCCGGTGGACAGGAAGGTGCCCCTGGTGGCGTTCATCGGCA
GGCTGGAGGAGCAGAAGGGCCCCGACGTGATGATCGCCGCCATCCCGGAG
ATCGTGAAGGAGGAGGACGTCCAGATCGTTCTCCTGGTACC----TC?--
------------------????????????????????????????????
??????????????????????????????????????????????????
ATCAACCCC----GCAACCC--GACC----GCCATTGCTGAAACTTCGA-
---TCAAGCAGACCTAA----GGAATGAT---CGAAT----GCATTGCAG
GGCACCGGGAAGAAGAAGTTCGAGAAGCTACTCAAGAGCATTGAGGAGAA
ATTCCCGAGCAAGGTGAGGGCCGTGGTCAGGTTCAACGCGCCGCTGGCTC
ACCAGATGATGGCCGGAGCCGACGTGCTCGCCGTCA
>Th_intermedium_2d
GGCATCGTCAACGGCATGGACGTCAGCGAGTGGGACCCCGCCAAGGACAA
GTTCCTCGCCGCCAACTACGACATCACCACCgtgagcaccca--------
---------cacaaag-------atttcct---cctcttctt-ccggtga
tcg----ctgg-ctctgggt------tctgaccaacgatggcaaggtgac
----agGCGTTGGAGGGGAAGGCGCTGAACAAGGAGGCGCTGCAGGCCAA
GGTGGGGCTGCCGGTGGACAGGAAGGTGCCGCTGGTGGCCTTCATCGGCA
GGCTGGAGGAGCAGAAGGGCCCCGACGTGATGATCGCCGCCATCCCGGAG
ATCTTGAAGGACGAGGACGTCCAGATTGTTCTCCTGgtacg----tcg--
------------------accgacattgctgttccgttcagaaaagtctg
ctgata----gctcgccg----tggggat-ggatggg----tgattga-g
??????????????????????????????????????????????????
?????????????????????????tgat---cgaat----gcattgcag
GGCACCGGGAAGAAGAAGTTTGAGCGGCTGCTCAAGAGCGTCGAGGAGAA
GTTCCCGGGCAAGGTGAGGGCCGTGGTCAGGTTCAACGCGCCGCTGGCTC
ACCAGATGATGGCAGGCGCCGACGTGCTCGCCGTCA
>Th_intermedium_3c
GGCATCGTCAACGGCATGGACGTCAGCGAGTGGGACCCCGCCAAGGACAA
GTTCCTCGCCGCCAACTACGACATCACCACCGTGAGCACCCA--------
---------CACAAAG-------ATTTCCT---CCTCTTCTT-CCGGTGA
TCG----CTGG-TTCTGGGT------TCTGACGAGCGATGGCAAGGTGAC
----AGGCGTTGGAGGGGAAGGCGCTGAACAAGGAGGCGCTGCAGGCCGA
GGTGGGGCTGCCGGTGGACAGGAAGGTGCCGCTGGTGGCCTTCATCGGCA
GGCTGGAGGAGCAGAAGGGCCCCGACCTGATGATCGCCGCCATCCCGGAG
ATCCTGAAGGACGAGGACGTCCAGATCGTTCTCCTGGTACG----TCG--
------------------ACCGACATTGCTTATTGGTTCAGAGAAGTCTC
CTGATG----GCTCGCCG----TGGGGAT-GGATGGG----C-ATTGA-G
??????????????????????????????????????????????????
?????????????????????????TGAT---CGAAT----GCATTGCAG
GGCACCGGGAAGAAGAAGTTTGAGCGGCTGCTCAAGAGCGTGGAGGAGAA
GTTCCCGGGCAAGGTGAGGGCCGTGGTCAGGTTCAACGCGCCGCTGGCTC
ACCAGATGATGGCCGGCGCCGACGTGCTCGCCGTCA
>AF079267
GGCATCGTCAACGGCATGGACGTCAGCGAGTGGGACCCCACCAAGGACAA
GTTCCTCGCCACCAACTACGACATCACCACCgtgagcacccgccc-accc
--------acacaaag-------atttctt-------------ccggtga
tcg----ctgg-ttctgggt--gggttctgacgaacga-ggcaaagtgac
----agGCGTTGGAGGGGAAGGCGCTGAACAAGGAGGCACTGCAGGCCGA
GGTGGGGCTGCCGGTGGACCGGAAGGTGCCCCTGGTGGCGTTCATCGGCA
GGCTGGAGGAGCAGAAGGGCCCCGACGTGATGATCGCCGCCATCCCGGAG
ATCTTGAAGGAGGAGGACATCCAGATCGTTCTCCTGgtacg----tc?--
------------------????????????????????????????????
??????????????????????????????????????????????????
attgacccc----gcaaccc--gacc----gccattgccgaaacttcga-
---tcaagcagacctaa----ggaatgat---ggaat----gcattgcag
GGCACCGGGAAGAAGAAGTTTGAGCGGCTGCTCAAGAGCGTGGAGGAGAA
GTTCCCGAGCAAGGTGAGGGCCGTGGTCAGGTTCAACGCGCCGCTGGCTC
ACCAGATGATGGCCGGAGCCGACGTGCTCGCCGTCA
>Th_intermedium_4d
GGCATCGTCAACGGCATGGATGTCAGCGAGTGGGACCCCACCAAGGACAA
GTTCCTCGCCGTCAACTACGACATCACCACCGTGAGCAACCA--------
---------CACAAAG-------ATTTCTT---CCTCTTTTT-CCGGTGA
TCG----CTGG-TTCTGGGT--GGGCTCTGACGAACGA-GGCAAAGTGAC
----AGGCGTTGGAGGGGAAGGCGCTAAACAAGGAGGCGCTGCAGGCCGA
GGTGGGGCTGCCGGTGGACCGGAAGGTGCCGCTGGTGGCGTTCATCGGCA
GGCTGGAAGAGCAGAAGGGCCCCGACGTGATGATCGCCGCCATCCCGGAG
ATCCTGAAGGAGGAGGACGTCCAGATCGTTCTCCTGGTACGT-CGTC?--
------------------????????????????????????????????
??????????????????????????????????????????????????
ATCGACCCC----GCAACCC--GACC---CGCCATTGCTGAAGCTTCAA-
---TCAAGCAGACCTAA----GGAATGAT---CGAAT----GCATTGCAG
GGCACCGGGAAGAAGAAGTTCGAGCGGCTGCTCAAGAGCATTGAGGAGAA
GTTCCCGAGCAAGGTGAGGGCCGTGGTCAGGTTCAACGCGCCGCTGGCTC
ACCAGATGATGGCCGGCGCCGACGTGCTCGCCGTCA
>Th_intermedium_3d
GGCATCGTCAACGGCATGGATGTCAGCGAGTGGGACCCCACCAAGGACAA
GTTCCTCGCCGTCAACTACGACATCACCACCGTGAGCAACCA--------
---------CACAAAG-------ATTTCTT---CCTCTTCTT-CCGGTGA
TCG----CTGG-TTCTGGGT--GGGCTCTGACGAACGA-GGCAAAGTGAC
----AGGCGTTGGAGGGGAAGGCGCTGAACAAGGAGGCGCTGCAGGCCGA
GGTGGGGCTGCCGGTGGACCGGAAGGTGCCGCTGGTGGCGTTCATCGGCA
GGCTGGAGGAGCAGAAGGGCCCCGACGTGATGATCGCCGCCATCCCGGAG
ATCCTGAAGGAGGAGGACGTCCAGATCGTTCTCCTGGTACGT-CGTC?--
------------------????????????????????????????????
??????????????????????????????????????????????????
ATCGACCCC----GCAACCC--GACC---CGCCATTGCTGAAGCTTCAA-
---TCAAGCAGACCTAA----GGAATGAT---CGAAT----GCATTGCAG
GGCACCGGGAAGAAGAAGCTCGAGCGGCTGCTCAAGAGCATTGAGGAGAA
GTTCCCGAGCAAGGTGAGGGCCGTGGTCAGGTTCAACGCGCCGCTGGCTC
ACCAGATGATGGCCGGCGCCGATGTGCTCGCCGTCA
>AF079265
GGCATTGTCAACGGCATGGATGTCAGCGAGTGGGACCCCACCAAGGACAA
GTTCCTCGCCGTCAACTACGACATCACCACCgtgagcgacca--------
---------cacaaag-------atttctt---cctcttctt-ccggtga
tcg----ctgg-ttctgggt--gggttctgacgaacga-ggcaaagtgac
----agGCGTTGGAGGGGAAGGCATTGAACAAGGAGGCGCTGCAGGCCGA
GGTGGGGCTGCCGGTGGACCGGAAGGTGCCGCTGGTGGCATTCATCGGCA
GGTTGGAGGAGCAGAAGGGCCCCGACCTGATGATCGCCGCCATCCCGGAG
ATCCTGAAGGAGGAGGAAGTCCAGATCGTTCTCCTGgtacgt-cgtc?--
------------------????????????????????????????????
??????????????????????????????????????????????????
atcgaccccggccgcaaccc--gacc----gccattgccgaaacttcga-
---tcaagcagacctaa----ggaatgac---tgaat----gcattgcag
GGCACCGGGAAGAAGAAGTTCGAGCGGCTACTCAAGAGTATTGAGGAGAA
ATTCCCGAGCAAGGTGAGGGCCGTGGTCAGGTTCAACGCGCCGCTGGCTC
ACCAGATGATGGCCGGCGCNGACGTGCTCGCCGTCA
>AF079266
GGCATTGTCAACGGCATGGATGTCAGCGAGTGGGACCCCACCAAGGACAA
GTTCCTCACCGCCAACTACGACATCACCACCgtgagcaacca--------
---------cacaaag-------atttctt---cctcttctt-ccggtga
tcg----ctgg-ttctgggt--gggttctgacgaacga-ggcaaagtgac
----agGCGTTGGAGGGGAAGGCATTGAACAAGGAGGCGCTGCAGGCCGA
GGTGGGGCTGCCGGTGGACCGGAAGGTGCCGCTGGTGGCATTCATCGGCA
GGTTGGAGGAGCAGAAGGGCCCCGACGTGATGATCGCCGCCATCCCGGAG
ATCCTGAAGGAGGAGGAAGTCCAGATCGTTCTCCTGgtacgt-cgtc?--
------------------????????????????????????????????
??????????????????????????????????????????????????
atcgaccccggccgcaaccc--gacc----gccattgccgaaacttcga-
---tcaagcagacctaa----ggaatgac---tgaat----gcattgcag
GGCACCGGGAAGAAGAAGTTCGAGCGGCTACTCAAGAGCATTGAGGAGAA
ATTCCCGAGCAAGGTGAGGGCCGTGGTCAGGTTCAACGCGCCGCTGGCTC
ACCAGATGATGGCTGGCGCCGACATGCTAGCCGTCA
>AF079262
GGCATCGTCAACGGCATGGACGTCAGCGAGTGGGACCCCACCAAGGACAA
GTTCCTCGCCGCCAACTACGACATCACCACCgtgagcaacca--------
---------cacaaag-------atttctc---cctcttctt-ccggtga
tcg----ctgg-ttctgggt--gggttctgacgaacga-ggcaaagtgac
----agGCGTTGGAGGGGAAGGCGCTGAACAAGGAGGCGCTGCAGGCCGA
GGTGGGGCTGCCGGTGGACCGGAAGGTGCCGCTGGTGGCCTTCATCGGCA
GGCTGGAGGAGCAGAAGGGCCCCGACGTGATGATCGCCGCCATCCCGGAG
ATCCTGAAGGAGGAGGACGTCCAGATCGTTCTCCTGgtacgt-cgtc?--
------------------????????????????????????????????
??????????????????????????????????????????????????
atcgaccccgaccgcaaccc--gacc----gccattgctgaagcttcga-
---tcaagcagacctaa----ggaatgat---cggat----gcattgcag
GGCACCGGGAAGAAGAAGTTTGAGCGGCTGCTCAAGAGCGTGGAGGAGAA
GTTCCCGAGCAAGGTGAGGGCTGTGGTCAGGTTCAACGCGCCGCTGGCTC
ACCAGATGATGGCCGGAGCCGACGTGCTCGCCGTCA
>AF079270
GGCATCGTCAACGGCATGGACGTCAGCGAGTGGGACCCCACCAAGGACAA
GTTCCTCGCCGCCAACTACGACATCACCACCgtgagcaacca--------
---------cacaaag-------acttctt---catcttctttccggtga
tcg----ctgg-ttctgggt--gggttctgacgaacga-ggcaaagtgac
----agGCGTTGGAGGGGAAGGCGCTGAACAAGGAAGCGCTGCAGGCCGA
GGTGGGGCTGCCGGTGGACCGGAAGGTGCCGCTGGTGGCCTTCATCGGCA
GGCTGGAGGAGCAGAAGGGCCCCGACGTGATGATCGCCGCCATCCCGGAG
ATCCTGAAGGAGGAGGACGTCCAGATCGTTCTCCTGgtacgt-cgtc?--
------------------????????????????????????????????
??????????????????????????????????????????????????
attgaccccagccgcaaccc--gacc----gccattgccgaaacttcga-
---tcaggcagacctaa----ggaatgat---cgaat----gcattgtag
GGCACCGGGAAGAAGAAGTTTGAGCGGCTGCTCAAGAGCATTGAGGAGAA
GTTCCCGAGCAAGGTGAGGGCCGTGGTCAGGTTCAACGCGCCGCTGGCTC
ACCAGATGATGGCCGGCGCCGACGTGCTCGCCGTCA
>AF079263
GGCATCGTCAACGGCATGGACGTCAGCGAGTGGGACCCCACCAAGGACAA
GTTCCTCGCCGCCAACTACGACATCACCACCgtgagcaacca--------
---------cacaaag-------atttctt---cctcttcttgccggtga
tcg----ctgg-ctctgggt--gggttctgacggacga-ggcaaagtgac
----agGCGTTGGAGGGGAAGGCGCTGAACAAGGAGGCGCTGCAGGCCGA
GGTGGGGCTGCCGGTGGACCGGAAGGTGCCGCTGGTGGCCTTCATCGGCA
GGCTGGAGGAGCAGAAGGGCCCCGACGTGATGATCGCCGCCATCCCGGAG
ATCCTGAAGGAGGAGGACGTCCAGATCGTTCTCCTGgtacgt-cgcc?--
------------------????????????????????????????????
??????????????????????????????????????????????????
atcgaccccggccgcaaccc--gacg----gccattgccgaaacttcga-
---tcaggcagacctaa----ggaatgct---cgaat----gcattgcag
GGCACCGGGAAGAAGAAGTTCGAGCGGCTGCTCAAGAGCATTGAGGAGAA
GTTCCCGAGCAAGGTGAGGGCCGTGGTCAGGTTCAACGCGCCGCTGGCTC
ACCAGATGATGGCCGGCACCGACGTGCTCGCCGTCA
>AF079269
GGCATCGTCAACGGCATGGACGTCAGCGAGTGGGACCCCACCAAGGACAA
GTTCCTCGCCGCCAACTACGACATCACCACCgtgagcaccca--------
---------cacaaag-------atttctt---cctcttcct-ccggtga
tcg----ctgg-ttctgggt--gggttctgactaacga-ggcaaagtgac
----agGCGCTGGAGGGGAAGGCGCTGAACAAGGAGGCGCTGCAGGCCGA
GGTGGGGCTGCCGGTGGACCGGAAGGTGCCGCTGGTGGCGTTCATCGGCA
GGCTGGAGGAGCAGAAGGGCCCCGACGTGATGATCGCCGCCATCCCGGAG
ATCCTGAAGGAGGAGGACGTCCAGATCGTTCTCCTGgtacg----tc?--
------------------????????????????????????????????
??????????????????????????????????????????????????
atcgaccccaaccgcaaccc--gacc----gccattgctgaagcttcaa-
---tcaagcagacctaa----ggaatgat---cggat----gcattgcag
GGCACCGGGAAGAAGAAGTTCGAGCGGCTGCTCAAGAGCGTGGAGGAGAA
GTTCCCGAGCAAGGTGAGGGCCGTGGTCAGGTTCAACGCGCCGNTGGCTC
ACCAGATGATGGCCGGAGCCGANGTGCTCGCNGTCA
>AY011003
GACATCGTCAACGGCATGGACGTCAGCGAGTGGGACCCCACCAAGGACAA
GTTCCTCTCCGTCAACTACGACGTCACCACCgtgagcaccca--------
---------cacaaag-------acttctt---cctcttctt-cgggtga
tct----ctgg-ttctgggt------tttgacaaacga-ggcaaagtgac
----agGCGTTGGAGGGGAAGGCGCTGAACAAGGAGGCGCTGCAGGCCGA
GGTGGGGCTACCGGTGGACAGGAAGGTGCCCCTGGTGGCGTTCATCGGCA
GGCTGGAGGAGCAGAAGGGCCCCGACGTGATGATCGCCGCCATCCCGGAG
ATCGTGAAGGACGAGGACGTCCAGATCGTTCTCCTGgtacg----tc?--
------------------????????????????????????????????
??????????????????????????????????????????????????
atcgacccc----gcaaccc--gaccgaccgccattgctaaaatttcga-
---tcaatcagacctaa----gtattgat---cgaatatatgcattgcag
GGCACCGGGAAGAAGAAGTTCGAGCGGCTACTCAAGAGCATCGAGGAGAA
ATTCCCGAGCAAGGTGAGGGCCGTGGTGAGGTTCAACGCGCCGCTGGCTC
ACCAGATGATGGCCGGCGCCGACATACTCGCTGTCA
>AY011002
GGCATCGTCAACGGCATGGACGTCAGCGAGTGGGACCCCACCAAGGACAA
GTTCCTCTCCGTCAACTACGACGTCACCACCgtgagcacccc--------
---------cacaaag-------atttcttcttcctcttctt-ccggtga
tcg----ctgg-ttctgggt------tctgacgaacga-ggcaaagtgac
----agGCGTTGGAGGGGAAGGCGCTGAACAAGGAGGCGCTGCAGGCCGA
GGTGGGGCTGCCGGTGGACAGGAAGGTGCCGCTGGTGGCCTTCATCGGCA
GGCTGGAGGAGCAGAAGGGCCCCGACGTGATGATCGCCGCCATCCCGGAG
ATCGTGAAGGACGAGGACGTCCAGATCGTTCTCCTGgtacg----tc?--
------------------????????????????????????????????
??????????????????????????????????????????????????
atcgacccc----gcaaccc--gacc----gccattgctaaaacttcga-
---tcaatcagacctaa----agattgat---cgaat----gcattgcag
GGCACCGGGAAGAAGAAGTTCGAGCGGCTACTCAAGAGCATCGAGGAGAA
ATTCCCGAGCAAGGTGAGGGCCGTGGTCAGGTTCAACGCGCCGCTGGCTC
ACCAGATGATGGCCGGCGCCGACATACTCGCCGTCA
>AY011010
GGCATCGTCAACGGCATGGACGTCAGCGAGTGGGACCCCACCAAGGACAA
GTTCCTCTCCGTCAACTACGACGTCACCACCgtgagcacccc--------
---------cacaaag-------gtttcttcttcctcttctt-cgggtga
tca----ctgg-ttctgggt------tctgacgaacga-ggcaaagtgac
----agGTGTTAGAGGGGAAGGCGCTGAACAAGGAGGCGCTGCAGGCCGA
GGTGGGGCTGCCGGTGGACAGGAAGGTGCCGCTGGTGGCGTTCATCGGCA
GGCTGGAGGAGCAGAAGGGCCCCGACCTGATGATCGCCGCCATCCCGGAG
ATCGTGAAGGACGTGGACGTCCAGATCGTTCTCCTGgtacg----tc?--
------------------????????????????????????????????
??????????????????????????????????????????????????
atcgacccc----gcaaccc--gacc----gccattgctaaaactttga-
---tcaatcaggcctaa----ggattgat---cgaat----gcattgcag
GGCACCGGGAAGAAGAAGTTCGAGCGGCTACTCAAGAGCATCGAGGAGAA
ATTCCCGAGCAAGGTGAGGGCCGTGGTCAGGTTCAACGCGCCGCTGGCTC
ACCAGATGATGGCCGGCACCGACATACTCGCGGTCA
>AY360848
GGCATCGTCAACGGCATGGACGTCAGCGAGTGGGACCCCACCAAGGACAA
GTTCCTCTCCGTCAACTACGACGTCGCCACCgtgagcacccc--------
---------cacaaag-------atttcttcttcctcttctt-cgggtga
tcg----ctgg-ttctgggt------tctgacgaacga-gacaaagtgac
aggcagGCGTTAGAGGGGAAGGCGCTGAACAAGGAGGCGCTGCAGGCCGA
GGTGGGGCTGCCGGTGGACAGGAAGGTGCCGCTGGTGGCGTTCATCGGCA
GGCTGGAGGAGCAGAAGGGCCCCGACCTGATGATCGCCGCCATCCCGGAG
ATCGTGAAGGACGTGGACGTCCAGATCGTTCTCCTGgtacg----tc?--
------------------????????????????????????????????
??????????????????????????????????????????????????
atcgacccc----gcaaccc--gtcc----gccattgctaaaactttga-
---tcaatcaggcctaa----ggattgat---cgaat----gcattgcag
GGCACCGGGAAGAAGAAGTTCGAGCGGCTACTCAAGAGCATCGAGGAGAA
ATTCCCGAGCAAGGTGAGGGCCGTGGTCAGGTTCAACGCGCCGCTGGCCC
ACCAGATGATGGCCGGCACCGACATACTCGCGGTCA
>Th_intermedium_3a
??????????ACGGCATGGACGTCAGCGAGTGGGACCCCACCAAGGACAA
GTTCCTCTCCGTCAACTACGACGTCACCACCGTGAGCACCCC--------
---------CACAAAG-------ATTTCTTCTTCCTCTTCTT-CGGGTGA
TCR----CTGG-TTCTGGGT------TCTGACGAACGA-GGCAAAGTGAC
AGGCAGGCGTTAGAGGGGAAGGCGCTGAACAAGGAGGCGCTGCAGGCCGA
GGTGGGGCTGCCGGTGGACAGGAAGGTGCCGCTGGTGGCGTTCATCGGCA
GGCTGGAGGAGCAGAAGGGCCCCGACCTGATGATCGCCGCCATCCCGGAG
ATCGTGAAGGACGTGGACGTCCAGATCGTTCTCCTGGTACG----TC?--
------------------????????????????????????????????
??????????????????????????????????????????????????
ATCGACCCC----GCAACCC--GACC----GCCATTGCTAAAACTTTGA-
---TCAATCAGGCCTAA----GGATTGAT---CGAAT----GCATTGCAG
GGCACCGGGAAGAAGAAGTTCGAGCGGCTACTCAAGAGCATCGAGGAGAA
ATTCCCGAGCAAGGTGAGGGCCGTGGTCAGGTTCAACGCGCCGCTGGCTC
ACCAGATGATGGCCGGCRCCGACATACTCGCGGTCA
>Th_intermedium_4a
?????????AACGGCATGGACGTCAGCGAGTGGGACCCCACCAAGGACAA
GTTCCTCTCCGTCAACTACGACGTCACCACCGTGAGCACCCC--------
---------CACAAAG-------ATTTCTTCTTCCTCTTCTT-CGGGTGA
TCR----CTGG-TTCTGGGT------TCTGACGAACGA-GGCAAAGTGAC
AGGCAGGCGTTAGAGGGGAAGGCGCTGAACAAGGAGGCGCTGCAGGCCGA
GGTGGGGCTGCCGGTGGACAGGAAGGTGCCGCTGGTGGCGTTCATCGGCA
GGCTGGAGGAGCAGAAGGGCCCCGACCTGATGATCGCCGCCATCCCGGAG
ATCGTGAAGGACGTGGACGTCCAGATCGTTCTCCTGGTACG----TC?--
------------------????????????????????????????????
??????????????????????????????????????????????????
ATCGACCCC----GCAACCC--GACC----GCCATTGCTAAAACTTTGA-
---TCAATCAGGCCTAA----GGATTGAT---CGAAT----GCATTGCAG
GGCACCGGGAAGAAGAAGTTCGAGCGGCTACTCAAGAGCATCGAGGAGAA
ATTCCCGAGCAAGGTGAGGGCCGTGGTCAGGTTCAACGCGCCGCTGGCTC
ACCAGATGATGGCCGGCRCCGACATACTCGCGGTCA
>Th_intermedium_2a
????????CAACGGCATGGACGTCAGCGAGTGGGACCCCACCAAGGACAA
GTTCCTCTCCGTCAACTACGACGTCACCACCgtgagcacccc--------
---------cacaaag-------atttcttcttcctcttctt-cgggtga
tcr----ctgg-ttctgggt------tctgacgaacga-ggcaaagtgac
aggcagGCGTTAGAGGGGAAGGCGCTGAACAAGGAGGCGCTGCAGGCCGA
GGTGGGGCTGCCGGTGGACAGGAAGGTGCCGCTGGTGGCGTTCATCGGCA
GGCTGGAGGAGCAGAAGGGCCCCGACCTGATGATCGCCGCCATCCCGGAG
ATCGTGAAGGACGTGGACGTCCAGATCGTTCTCCTGgtacg----tc?--
------------------????????????????????????????????
??????????????????????????????????????????????????
atcgacccc----gcaaccc--gacc----gccattgctaaaactttga-
---tcaatcaggcctaa----ggattgat---cgaat----gcattgcag
GGCACCGGGAAGAAGAAGTTCGAGCGGCTACTCAAGAGCATCGAGGAGAA
ATTCCCGAGCAAGGTGAGGGCCGTGGTCAGGTTCAACGCGCCGCTGGCTC
ACCAGATGATGGCCGGCRCCGACATACTCGCGGTCA
>Th_intermedium_1a
???????????CGGCATGGACGTCAGCGAGTGGGACCCCACCAAGGACAA
GTTCCTCTCCGTCAACTACGACGTCACCACCGTGAGCACCCC--------
---------CACAAAG-------ATTTCTTCTTCCTCTTCTT-CGGGTGA
TCR----CTGG-TTCTGGGT------TCTGACGAACGA-GGCAAAGTGAC
AGGCAGGCGTTAGAGGGGAAGGCGCTGAACAAGGAGGCGCTGCAGGCCGA
GGTGGGGCTGCCGGTGGACAGGAAGGTGCCGCTGGTGGCGTTCATCGGCA
GGCTGGAGGAGCAGAAGGGCCCCGACCTGATGATCGCCGCCATCCCGGAG
ATCGTGAAGGACGTGGACGTCCAGATCGTTCTCCTGGTACG----TC?--
------------------????????????????????????????????
??????????????????????????????????????????????????
ATCGACCCC----GCAACCC--GACC----GCCATTGCTAAAACTTTGA-
---TCAATCAGGCCTAA----GGATTGAT---CGAAT----GCATTGCAG
GGCACCGGGAAGAAGAAGTTCGAGCGGCTACTCAAGAGCATCGAGGAGAA
ATTCCCGAGCAAGGTGAGGGCCGTGGTCAGGTTCAACGCGCCGCTGGCTC
ACCAGATGATGGCCGGCRCCGACATACTCGCGGTCA
